# Supplementary material for: Pyrazine-2(1H)-thione
Source: IUCrdata. 2021 Oct 29;6(Pt 10):x211102. doi: 10.1107/S2414314621011020 (PMC9462301; doi:10.1107/S2414314621011020)
Supplement: Supplementary file 1 [file x-06-x211102-sup1.cif]

##############################################################################
#                                                                            #
# This CIF contains the data for a data article accepted for                 #
# publication in IUCrData. It conforms to the requirements of                #
# Notes for Authors for IUCrData, and has been                               #
# peer reviewed under the auspices of IUCrData.                              #
#                                                                            #
# Full details of the Crystallographic Information File format               #
# are given in the paper "The Crystallographic Information File (CIF):       #
# a New Standard Archive File for Crystallography" by S. R. Hall, F. H.      #
# Allen and I. D. Brown [Acta Cryst. (1991), A47, 655-685].                  #
#                                                                            #
# The current version of the core CIF dictionary is obtainable from          #
# ftp://ftp.iucr.org/pub/cif_core.dic.                                       #
#                                                                            #
# Software is freely available for graphical display of the structure(s)     #
# in this CIF. For information consult the CIF software page                 #
# http://www.iucr.org/resources/cif/software.                                #
#                                                                            #
# This file may be used for bona fide research purposes within the           #
# scientific community so long as proper attribution is given to the data    # 
# article from which it was obtained.                                        #
#                                                                            #
##############################################################################
data_I
_database_code_depnum_ccdc_archive 'CCDC 2117037'
_audit_creation_method     'SHELXL-2018/3'
_journal_date_recd_electronic     2021-09-22
_journal_date_accepted     2021-10-21
_journal_name_full     'IUCrData'
_journal_year     2021
_journal_volume     6
_journal_issue     10
_journal_page_first     0
_journal_page_last     0
_journal_paper_category     HO
_journal_paper_doi     10.1107/S2414314621011020
_journal_coeditor_code     DJ4001
_publ_contact_author_name     'Kinga Wzgarda-Raj'
_publ_contact_author_address
;
Department of Physical Chemistry
Faculty of Chemistry, University of Lodz
Pomorska 163/165, 90-236 Lodz
;
_publ_contact_author_email     'kinga.raj@chemia.uni.lodz.pl'
_publ_contact_author_fax     ?
_publ_contact_author_phone     ?
_publ_section_title
;
Pyrazine-2(1<i>H</i>)-thione
;
loop_
    _publ_author_name
    _publ_author_footnote
    _publ_author_address
    'Olszewski, Adrian' .
;
Department of Physical Chemistry
Faculty of Chemistry, University of Lodz
Pomorska 163/165, 90-236 Lodz
Poland
;
    'Wzgarda-Raj, Kinga' .
;
Department of Physical Chemistry
Faculty of Chemistry, University of Lodz
Pomorska 163/165, 90-236 Lodz
Poland
;
_publ_section_synopsis
;
In the crystal, the molecules are linked by N---H...N and C---H...S hydrogen
bonds.
;
_chemical_name_systematic     'Pyrazine-2(1<i>H</i>)-thione'
_chemical_name_common     ?
_chemical_formula_moiety     'C4 H4 N2 S'
_chemical_formula_sum     'C4 H4 N2 S'
_chemical_formula_iupac     'C4 H4 N2 S'
_chemical_formula_weight     112.15
_chemical_melting_point     ?
_space_group_crystal_system     monoclinic
_space_group_name_H-M_alt     'P 21/m'
_space_group_name_Hall     '-P 2yb'
loop_
    _space_group_symop_operation_xyz
    'x, y, z'
    '-x, y+1/2, -z'
    '-x, -y, -z'
    'x, -y-1/2, z'
_cell_length_a     5.6113(3)
_cell_length_b     6.4370(6)
_cell_length_c     7.0923(4)
_cell_angle_alpha     90
_cell_angle_beta     100.325(6)
_cell_angle_gamma     90
_cell_volume     252.03(3)
_cell_formula_units_Z     2
_cell_measurement_reflns_used     1374
_cell_measurement_theta_min     3.1520
_cell_measurement_theta_max     29.1220
_cell_measurement_temperature     150(2)
_exptl_crystal_description     'plate'
_exptl_crystal_colour     'yellow'
_exptl_crystal_size_max     0.176
_exptl_crystal_size_mid     0.057
_exptl_crystal_size_min     0.040
_exptl_crystal_density_diffrn     1.478
_exptl_crystal_density_meas     ?
_exptl_crystal_density_method     ?
_exptl_crystal_F_000     116
_exptl_absorpt_coefficient_mu     0.492
_exptl_absorpt_correction_type     analytical
_exptl_absorpt_process_details
;
(CrysAlisPro; Rigaku OD, 2015)
;
_exptl_absorpt_correction_T_min     0.991
_exptl_absorpt_correction_T_max     0.997
_diffrn_ambient_temperature     150(2)
_diffrn_source     ?
_diffrn_radiation_type     MoK\a
_diffrn_radiation_wavelength     0.71073
_diffrn_measurement_device_type     'XtaLAB Synergy, Dualflex, HyPix'
_diffrn_measurement_method     '\w scans'
_diffrn_detector_area_resol_mean     10.4052
_diffrn_reflns_number     2812
_diffrn_reflns_av_R_equivalents     0.0353
_diffrn_reflns_av_unetI/netI     0.0313
_diffrn_reflns_theta_min     2.919
_diffrn_reflns_theta_max     26.473
_diffrn_reflns_theta_full     25.242
_diffrn_measured_fraction_theta_max     1.000
_diffrn_measured_fraction_theta_full     1.000
_diffrn_reflns_limit_h_min     -7
_diffrn_reflns_limit_h_max     6
_diffrn_reflns_limit_k_min     -7
_diffrn_reflns_limit_k_max     8
_diffrn_reflns_limit_l_min     -8
_diffrn_reflns_limit_l_max     8
_refine_special_details
;
Hydrogen atoms of aromatic rings were introduced in
calculated positions with idealized geometry and constrained using a rigid
body model with isotropic displacement parameters equal to 1.2 the equivalent
displacement parameters of the parent atoms. The H atom of the NH group was
located in a difference Fourier map and freely refined.
;
_reflns_number_total     562
_reflns_number_gt     496
_reflns_threshold_expression     'I > 2\s(I)'
_refine_ls_structure_factor_coef     Fsqd
_refine_ls_matrix_type     full
_refine_ls_R_factor_all     0.0390
_refine_ls_R_factor_gt     0.0312
_refine_ls_wR_factor_gt     0.0844
_refine_ls_wR_factor_ref     0.0875
_refine_ls_goodness_of_fit_ref     1.125
_refine_ls_restrained_S_all     1.125
_refine_ls_number_reflns     562
_refine_ls_number_parameters     55
_refine_ls_number_restraints     0
_refine_ls_hydrogen_treatment     refall
_refine_ls_weighting_scheme     calc
_refine_ls_weighting_details
              'w=1/[\s^2^(Fo^2^)+(0.0411P)^2^+0.0767P] where P=(Fo^2^+2Fc^2^)/3'
_atom_sites_solution_hydrogens     difmap
_atom_sites_solution_primary     difmap
_atom_sites_solution_secondary     ?
_refine_ls_shift/su_max     0.000
_refine_ls_shift/su_mean     0.000
_refine_diff_density_max     0.236
_refine_diff_density_min     -0.190
_refine_ls_extinction_method     none
_refine_ls_extinction_coef     .
loop_
    _atom_type_symbol
    _atom_type_description
    _atom_type_scat_dispersion_real
    _atom_type_scat_dispersion_imag
    _atom_type_scat_source
    'C' 'C' 0.0033 0.0016
                         'International Tables Vol C Tables 4.2.6.8 and 6.1.1.4'
    'H' 'H' 0.0000 0.0000
                         'International Tables Vol C Tables 4.2.6.8 and 6.1.1.4'
    'N' 'N' 0.0061 0.0033
                         'International Tables Vol C Tables 4.2.6.8 and 6.1.1.4'
    'S' 'S' 0.1246 0.1234
                         'International Tables Vol C Tables 4.2.6.8 and 6.1.1.4'
_computing_data_collection
;
CrysAlisPro (Rigaku OD, 2015)
;
_computing_cell_refinement
;
CrysAlisPro (Rigaku OD, 2015)
;
_computing_data_reduction
;
CrysAlisPro (Rigaku OD, 2015)
;
_computing_structure_solution     'SHELXT2018/2 (Sheldrick, 2015a)'
_computing_structure_refinement     'SHELXL2018/3 (Sheldrick, 2015b)'
_computing_molecular_graphics
;
SHELXTL (Sheldrick, 2008)
;
_computing_publication_material     ?
loop_
    _atom_site_type_symbol
    _atom_site_label
    _atom_site_fract_x
    _atom_site_fract_y
    _atom_site_fract_z
    _atom_site_U_iso_or_equiv
    _atom_site_adp_type
    _atom_site_calc_flag
    _atom_site_occupancy
    _atom_site_disorder_assembly
    _atom_site_disorder_group
    S S2 0.96392(11) 0.750000 0.80505(9) 0.0517(3) Uani d 1 . .
    N N1 0.8466(3) 0.750000 0.4242(3) 0.0354(5) Uani d 1 . .
    N N4 0.3609(3) 0.750000 0.4191(3) 0.0371(5) Uani d 1 . .
    C C3 0.5132(4) 0.750000 0.5802(3) 0.0335(5) Uani d 1 . .
    C C2 0.7722(4) 0.750000 0.5956(3) 0.0321(5) Uani d 1 . .
    C C6 0.6909(4) 0.750000 0.2544(4) 0.0418(6) Uani d 1 . .
    C C5 0.4506(4) 0.750000 0.2523(4) 0.0436(6) Uani d 1 . .
    H H5 0.355(5) 0.750000 0.143(5) 0.051(8) Uiso d 1 . .
    H H6 0.743(5) 0.750000 0.142(4) 0.047(8) Uiso d 1 . .
    H H3 0.458(5) 0.750000 0.704(4) 0.037(7) Uiso d 1 . .
    H H1 0.999(7) 0.750000 0.426(5) 0.069(10) Uiso d 1 . .
loop_
    _atom_site_aniso_label
    _atom_site_aniso_U_11
    _atom_site_aniso_U_22
    _atom_site_aniso_U_33
    _atom_site_aniso_U_12
    _atom_site_aniso_U_13
    _atom_site_aniso_U_23
    S2 0.0290(4) 0.0950(6) 0.0300(4) 0.000 0.0026(2) 0.000
    N1 0.0185(9) 0.0561(13) 0.0327(10) 0.000 0.0074(8) 0.000
    N4 0.0215(9) 0.0495(12) 0.0409(11) 0.000 0.0069(8) 0.000
    C3 0.0217(10) 0.0436(13) 0.0371(12) 0.000 0.0108(9) 0.000
    C2 0.0231(10) 0.0414(13) 0.0326(11) 0.000 0.0076(9) 0.000
    C6 0.0301(12) 0.0672(18) 0.0292(12) 0.000 0.0085(10) 0.000
    C5 0.0270(12) 0.0693(18) 0.0323(13) 0.000 -0.0008(10) 0.000
_geom_special_details
;
 All esds (except the esd in the dihedral angle between two l.s. planes)
 are estimated using the full covariance matrix.  The cell esds are taken
 into account individually in the estimation of esds in distances, angles
 and torsion angles; correlations between esds in cell parameters are only
 used when they are defined by crystal symmetry.  An approximate (isotropic)
 treatment of cell esds is used for estimating esds involving l.s. planes.
;
loop_
    _geom_bond_atom_site_label_1
    _geom_bond_atom_site_label_2
    _geom_bond_site_symmetry_2
    _geom_bond_distance
    _geom_bond_publ_flag
    S2 C2 . 1.671(2) y
    N1 C2 . 1.354(3) y
    N1 C6 . 1.355(3) y
    N1 H1 . 0.85(4) y
    N4 C3 . 1.299(3) y
    N4 C5 . 1.366(3) y
    C3 C2 . 1.437(3) y
    C3 H3 . 0.99(3) y
    C6 C5 . 1.346(3) y
    C6 H6 . 0.90(3) y
    C5 H5 . 0.86(3) y
loop_
    _geom_angle_atom_site_label_1
    _geom_angle_atom_site_label_2
    _geom_angle_atom_site_label_3
    _geom_angle_site_symmetry_1
    _geom_angle_site_symmetry_3
    _geom_angle
    _geom_angle_publ_flag
    C2 N1 C6 . . 123.0(2) y
    C2 N1 H1 . . 117(2) y
    C6 N1 H1 . . 120(2) y
    C3 N4 C5 . . 118.37(19) y
    N4 C3 C2 . . 124.3(2) y
    N4 C3 H3 . . 121.6(15) y
    C2 C3 H3 . . 114.1(15) y
    N1 C2 C3 . . 113.7(2) y
    N1 C2 S2 . . 123.03(17) y
    C3 C2 S2 . . 123.25(18) y
    C5 C6 N1 . . 119.6(2) y
    C5 C6 H6 . . 118.2(19) y
    N1 C6 H6 . . 122.2(19) y
    C6 C5 N4 . . 121.0(2) y
    C6 C5 H5 . . 118(2) y
    N4 C5 H5 . . 121(2) y
loop_
    _geom_torsion_atom_site_label_1
    _geom_torsion_atom_site_label_2
    _geom_torsion_atom_site_label_3
    _geom_torsion_atom_site_label_4
    _geom_torsion_site_symmetry_1
    _geom_torsion_site_symmetry_2
    _geom_torsion_site_symmetry_3
    _geom_torsion_site_symmetry_4
    _geom_torsion
    _geom_torsion_publ_flag
    C5 N4 C3 C2 . . . . 0.0000(10)
                                 ?
    C6 N1 C2 C3 . . . . 0.0000(10)
                                 ?
    C6 N1 C2 S2 . . . . 180.000000 ?
    N4 C3 C2 N1 . . . . 0.0000(10)
                                 ?
    N4 C3 C2 S2 . . . . 180.000000 ?
    C2 N1 C6 C5 . . . . 0.0000(10)
                                 ?
    N1 C6 C5 N4 . . . . 0.000000 ?
    C3 N4 C5 C6 . . . . 0.0000(10)
                                 ?
loop_
    _geom_hbond_atom_site_label_D
    _geom_hbond_atom_site_label_H
    _geom_hbond_atom_site_label_A
    _geom_hbond_site_symmetry_A
    _geom_hbond_distance_DH
    _geom_hbond_distance_HA
    _geom_hbond_distance_DA
    _geom_hbond_angle_DHA
    _geom_hbond_publ_flag
    C5 H5 S2 1_454 0.86(3) 2.94(3) 3.797(3) 171(3) yes
    C6 H6 S2 1_554 0.90(3) 2.88(3) 3.775(2) 173(2) yes
    C3 H3 S2 1_455 0.99(3) 2.98(3) 3.716(2) 132.0(19) yes
    N1 H1 N4 1_655 0.85(4) 2.04(4) 2.893(3) 178(3) yes
    C5 H5 S2 1_454 0.86(3) 2.94(3) 3.797(3) 171(3) yes
    C6 H6 S2 1_554 0.90(3) 2.88(3) 3.775(2) 173(2) yes
    C3 H3 S2 1_455 0.99(3) 2.98(3) 3.716(2) 132.0(19) yes
    N1 H1 N4 1_655 0.85(4) 2.04(4) 2.893(3) 178(3) yes
_shelx_space_group_comment
;
The symmetry employed for this shelxl refinement is uniquely defined
by the following loop, which should always be used as a source of
symmetry information in preference to the above space-group names.
They are only intended as comments.
;
_shelx_estimated_absorpt_T_min     ?
_shelx_estimated_absorpt_T_max     ?
_shelx_hkl_file
;
   0   0  -1   -0.08    0.12
   0   0  -1 1760.35    8.42
   0   0   2  606.19    9.28
   0   0  -2  613.27   10.92
   0   0  -2  602.39    9.25
   0   0  -3  557.69   12.05
   0   0  -3  565.74    9.94
   0   0  -4    5.33    1.34
   0   0  -4    2.82    0.83
   0   0  -5  921.28   16.17
   0   0   5  926.58   19.68
   0   0  -5  933.39   20.20
   0   0  -6  151.12    5.87
   0   0   6  144.36    7.67
   0   0  -6  149.12    8.08
   0   0  -7    1.69    1.25
   0   0  -8   50.05    5.68
   0   0  -9   -0.57    0.68
   0  -1   0   -0.06    0.20
   0   1   0   -0.07    0.18
   0   1   1   28.77    1.20
   0   1  -2  423.29    8.89
   0   1  -3   19.11    2.03
   0  -1  -3   22.56    1.89
   0  -1  -3   19.78    2.14
   0  -1   3   24.59    1.68
   0  -1  -4  191.41    6.41
   0   1  -4  187.28    7.44
   0  -1  -4  194.23    7.66
   0  -1   4  193.03    5.67
   0  -1   5  177.89    5.89
   0  -1  -5  167.44    7.99
   0   1  -5  168.14    7.87
   0  -1  -5  177.35    6.64
   0  -1   5  173.06    7.86
   0  -1   6  221.67    9.63
   0   1  -6  189.45    9.15
   0  -1  -6  196.51    9.43
   0  -1  -6  196.41    7.52
   0  -1  -7  107.22    7.47
   0  -1   7  109.57    7.39
   0   1  -7  121.93    7.91
   0  -1  -7  114.36    5.78
   0  -1  -8    7.16    2.21
   0   1  -8    6.35    2.08
   0   1  -9   78.54    5.26
   0  -2   0 9968.05  105.85
   0   2   0 9939.80  107.11
   0   2   0 9973.89  105.55
   0  -2   0 9999.00  106.18
   0   2  -1  872.60   14.06
   0   2   1  874.87   13.09
   0   2   1  876.51   12.55
   0  -2  -1  864.31   12.95
   0   2   2  256.87    5.47
   0   2  -2  250.69    7.36
   0  -2  -2  254.97    5.53
   0  -2  -3  290.92    5.93
   0  -2   4    1.85    0.71
   0  -2  -4    2.80    1.19
   0  -2  -4    1.23    0.42
   0  -2   4    2.03    0.87
   0  -2  -5  630.39   10.37
   0  -2   5  607.25   16.00
   0  -2  -5  634.70   14.34
   0   2  -5  607.92   16.19
   0  -2   5  614.44   12.32
   0  -2  -5  638.51   16.64
   0  -2  -6  118.29    5.99
   0  -2   6  122.10    7.26
   0  -2  -6  110.18    3.56
   0  -2  -6  133.09    7.77
   0   2  -6  119.46    7.19
   0  -2  -7    2.61    1.27
   0  -2  -7    4.24    0.80
   0  -2  -7    5.87    2.13
   0   2  -7    2.83    1.63
   0  -2  -8   27.54    1.66
   0   2  -8   38.08    4.04
   0  -2  -8   35.07    4.71
   0   2  -9    0.45    0.81
   0   3   0    0.16    0.43
   0  -3   0   -0.19    0.56
   0  -3   0    0.18    0.42
   0   3   0    0.22    0.45
   0   3   1   11.68    1.37
   0  -3  -1    8.18    1.09
   0   3  -1    9.03    1.37
   0   3   1   10.30    1.38
   0   3  -1    7.82    1.43
   0  -3   1   10.51    1.57
   0  -3  -2  125.99    4.53
   0   3  -2  119.12    5.59
   0   3  -2  118.17    5.43
   0   3   2  128.95    4.58
   0   3   2  125.40    4.29
   0  -3  -3    4.20    0.85
   0   3  -3    3.93    1.33
   0  -3   4   89.83    5.59
   0  -3  -4   96.04    3.61
   0   3  -4  103.09    6.02
   0  -3  -5   76.30    3.13
   0  -3  -5   78.99    5.75
   0   3  -5   91.11    6.13
   0  -3   5   86.23    5.89
   0  -3   6  104.65    6.96
   0   3  -6  103.36    7.04
   0  -3  -6   97.25    5.94
   0  -3  -6   89.56    3.02
   0  -3  -6   90.65    6.57
   0  -3  -7   50.32    5.43
   0   3  -7   46.76    4.70
   0  -3  -7   45.90    4.37
   0   3  -8    1.53    1.31
   0  -3  -8    1.37    1.65
   0   3  -9   37.10    4.48
   0  -4   0 1777.15   20.82
   0   4   0 1767.68   18.43
   0  -4  -1  187.01    6.20
   0   4   1  195.69    7.03
   0   4  -1  190.97    6.88
   0   4  -1  198.79    7.78
   0  -4   1  180.72    7.15
   0   4  -2   42.10    3.46
   0  -4   2   39.55    3.49
   0  -4  -2   35.27    2.40
   0   4   2   38.83    2.88
   0   4  -2   39.35    3.55
   0   4  -3   71.42    4.89
   0   4   3   63.53    3.46
   0  -4   3   64.39    4.64
   0  -4  -4   -0.19    0.56
   0   4  -4    0.44    0.80
   0  -4   4    0.42    0.66
   0   4  -4    0.44    1.13
   0   4   4   -0.18    0.58
   0  -4   5  221.00    9.77
   0   4  -5  205.49    9.36
   0   4  -5  227.32   10.01
   0  -4   6   58.51    4.07
   0   4  -6   67.51    5.67
   0  -4  -6   54.28    4.82
   0  -4  -6   56.86    5.55
   0  -4   7    4.02    1.31
   0   4  -7    9.53    2.34
   0  -4  -7    7.08    2.27
   0   4  -8   13.00    2.89
   0  -5   0   -0.34    0.82
   0   5   0   -0.37    0.83
   0   5  -1    4.91    1.53
   0   5  -1    3.30    1.09
   0   5   1    1.69    0.97
   0  -5   1    3.66    1.41
   0   5   2   14.77    1.13
   0   5  -2   17.84    2.53
   0   5  -2   20.13    2.91
   0  -5   2   15.36    1.02
   0  -5   2   13.64    0.97
   0   5   2   13.26    1.05
   0   5   2   17.81    2.34
   0  -5   2   16.34    2.63
   0   5  -3    0.42    0.94
   0  -5  -3   -0.22    0.40
   0   5   3    0.83    0.66
   0   5   3    0.33    0.52
   0  -5   3   -0.16    0.55
   0  -5   3   -0.17    0.63
   0  -5   3   -0.46    1.11
   0   5   3    0.35    0.54
   0  -5   4   22.21    3.52
   0   5  -4   23.76    3.36
   0  -5   4   18.94    3.05
   0   5  -5   12.93    2.76
   0   5  -6   29.57    4.21
   0  -5   6   24.92    4.04
   0  -5  -6   16.23    3.36
   0  -5   6   24.82    2.93
   0  -5   7   11.14    2.00
   0   5  -7   14.11    3.03
   0  -6   0  278.63   10.52
   0   6   0  247.52   10.29
   0  -6   1   39.77    4.22
   0   6  -1   45.55    4.02
   0  -6  -1   42.11    3.53
   0   6   1   37.91    3.97
   0   6  -1   41.22    4.37
   0   6  -2    2.00    1.31
   0   6   2   -0.38    0.69
   0   6  -2    1.05    1.17
   0  -6   2    2.88    1.80
   0  -6   3    5.93    0.83
   0   6  -3    3.24    1.52
   0   6   3    7.69    1.00
   0   6  -3    8.50    2.36
   0   6   3    4.25    0.81
   0  -6   3    7.38    2.45
   0   6   3    8.13    1.69
   0  -6   3    6.34    0.85
   0   6   4    0.20    0.70
   0   6   4    0.42    0.64
   0  -6   4    0.39    0.75
   0  -6   4   -0.20    0.73
   0  -6   4    1.17    1.59
   0  -6   5   47.92    3.76
   0  -6   5   49.87    5.65
   0   6  -5   45.18    5.36
   0   6   5   45.67    3.64
   0   6   5   41.18    3.41
   0   6   6   24.06    3.05
   0  -6  -6   24.13    2.59
   0  -6   6   19.80    2.85
   0   6  -6   25.90    4.21
   0   6   7    1.74    1.53
   0   7   0   -0.52    1.06
   0   7   1    0.48    0.98
   0  -7   1   -1.57    1.50
   0   7  -1    0.57    1.03
   0   7   2    3.10    1.45
   0  -7   2    1.13    1.98
   0   7  -2   -0.61    1.24
   0  -7  -2    1.19    1.01
   0   7  -2   -0.44    1.13
   0  -7   3    0.60    1.34
   0  -7  -3    0.27    1.00
   0   7  -3    0.65    1.45
   0   7   3   -0.40    0.89
   0  -7   4    1.30    1.87
   0   7   4    2.31    0.64
   0   7  -4    3.42    1.96
   0   8   0   32.23    4.52
   0   8   1   11.62    2.76
   0   8  -1    9.61    2.73
   0   8  -2    1.37    1.39
   0   8   2   -0.50    1.02
   0  -8   2   -0.64    1.64
   1   0  -8   63.99    3.56
   1   0  -8   60.44    5.34
   1   0  -7   57.54    4.35
   1   0  -7   62.55    5.03
   1   0  -7   59.97    3.35
   1   0  -6  318.48    7.87
   1   0  -6  343.46   10.36
  -1   0   6  319.22   11.50
   1   0  -6  321.60   10.76
   1   0  -5  112.64    5.43
  -1   0   5  109.91    6.05
   1   0  -5  107.15    4.01
   1   0  -4  103.36    4.86
  -1   0   4  101.73    5.22
   1   0  -4  105.52    3.60
   1   0  -4  103.26    4.81
  -1   0   3  126.60    5.04
   1   0  -3  129.09    4.70
  -1   0   3  135.17    5.10
   1   0  -3  137.75    3.70
   1   0  -3  134.25    5.04
   1   0  -2  326.47    5.77
  -1   0   2  334.13    7.16
  -1   0   2  340.41    5.74
   1   0  -2  348.79    7.68
   1   0  -2  317.35    6.74
   1   0  -1  814.71   12.27
  -1   0   1  817.04   10.59
  -1   0   1  820.49   11.22
  -1   0   1  825.99   10.92
   1   0   0    5.25    0.66
   1   0   0    5.57    0.69
  -1   0  -1  186.19    3.77
   1   0   1  185.70    4.70
  -1   0  -1  185.22    4.29
   1   0   1  190.71    4.79
   1   0   2   47.73    2.01
  -1   0  -2   50.84    2.77
  -1   0  -3  869.08   11.73
  -1   0  -3  899.93   16.54
  -1   0  -4   37.55    1.92
  -1   0  -4   31.26    3.10
   1   0   4   42.11    3.42
   1   0   5  252.75    9.67
  -1   0  -5  240.74    5.97
  -1   0  -6   56.02    4.98
   1   0   6   50.48    4.71
  -1   0  -7   75.91    6.29
  -1   0  -8   97.09    7.69
   1   0   9    8.96    1.98
   1   1  -9    3.45    1.24
   1  -1  -8    5.83    1.65
   1  -1  -8    4.89    1.72
   1  -1  -8    4.68    0.50
   1   1  -8    7.08    1.56
   1   1  -7   17.16    2.94
   1   1  -7   15.15    2.12
   1  -1  -7   15.86    2.58
   1  -1  -7   13.38    1.09
  -1  -1   7   12.50    2.60
   1  -1  -6  259.19    9.41
   1   1  -6  255.09    9.93
  -1  -1   6  249.07    8.79
   1  -1  -6  243.19    5.00
  -1  -1   6  257.82   10.38
   1   1  -6  255.80    8.09
   1   1  -5   53.91    3.44
  -1  -1   5   54.45    4.32
   1   1  -5   69.58    4.68
   1  -1  -5   61.18    1.96
   1  -1  -5   59.86    4.18
   1   1  -4  192.33    5.88
   1  -1  -4  180.26    6.60
   1   1  -4  171.09    6.59
  -1  -1   4  161.45    6.56
  -1  -1   3  589.54   11.89
   1   1  -3  585.36   11.24
  -1  -1   3  592.92   12.35
   1  -1  -3  599.79   12.52
  -1  -1   2 1088.66   15.80
   1  -1  -2 1107.82   16.86
  -1  -1   2 1041.30   16.88
   1  -1  -2 1085.59   13.74
  -1  -1   2 1086.81   16.32
   1   1  -1 2371.26   29.15
  -1  -1   1 2373.01   29.07
   1  -1  -1 2371.74   29.25
   1  -1   0  870.40   12.03
   1  -1   0  863.79   11.97
  -1  -1   0  866.13   11.97
  -1  -1   0  867.74   11.99
   1   1   0  859.56   13.01
  -1   1  -1  919.65   13.64
   1  -1   1  917.08   13.34
  -1  -1  -1  919.45   13.39
   1  -1   1  921.51   13.42
  -1  -1  -1  930.63   13.41
   1  -1   2  340.42    7.94
   1  -1   2  346.16    7.64
  -1   1  -2  350.08    8.26
   1  -1   2  350.10    7.91
  -1  -1  -2  344.96    8.14
  -1  -1  -3  805.00   15.74
  -1   1  -3  803.58   15.68
  -1   1  -4  161.75    7.12
  -1  -1  -4  135.94    6.57
   1  -1   5   40.99    3.92
  -1   1  -5   39.84    3.93
  -1  -1  -5   45.09    4.18
  -1  -1  -5   43.74    2.93
  -1  -1  -6   54.64    5.01
  -1  -1  -6   47.84    3.22
   1  -1   6   41.93    4.42
  -1   1  -6   52.65    4.86
  -1  -1  -7   21.22    2.23
  -1  -1  -7   18.46    3.32
   1  -1   8   18.06    2.82
  -1   1  -8   17.37    3.46
  -1  -1  -8   16.43    3.33
   1  -1   9    9.60    2.17
   1   2  -9    5.67    1.84
  -1  -2   8   43.85    3.96
   1  -2  -8   43.70    4.15
   1   2  -8   39.67    3.87
   1  -2  -8   39.07    4.19
   1   2  -8   44.20    5.15
   1  -2  -7   46.46    4.33
  -1  -2   7   44.26    3.88
   1   2  -7   44.37    4.72
   1   2  -7   40.73    4.64
   1   2  -7   51.17    4.22
   1  -2  -6  222.39    9.05
  -1  -2   6  225.61    9.98
  -1  -2   6  219.82    8.38
   1   2  -6  223.17    8.53
   1   2  -6  244.43   10.22
   1   2  -6  217.05    9.71
   1  -2  -5   60.16    4.45
  -1  -2   5   65.28    4.80
   1   2  -5   70.08    4.50
   1   2  -5   64.93    4.80
   1  -2  -4   57.02    4.03
   1   2  -4   58.00    3.86
  -1  -2   4   69.12    4.50
   1  -2  -3   71.84    4.21
   1   2  -3   69.98    4.24
   1   2  -3   69.51    4.02
  -1  -2   3   72.06    4.07
   1   2  -2  184.37    6.29
  -1   2   2  176.38    3.84
  -1  -2   2  186.85    5.86
   1   2  -1  405.17    9.03
   1   2  -1  401.12    9.21
  -1  -2   0   13.50    1.06
   1  -2   0   13.00    1.05
  -1  -2   0   13.10    1.03
   1   2   0   13.09    1.01
  -1   2   0   13.99    1.03
  -1   2   0   14.04    1.04
   1   2   0   12.50    1.47
  -1  -2  -1   94.98    4.00
  -1  -2  -1   88.10    2.37
   1  -2   1   90.77    3.17
   1  -2   1   90.63    4.09
   1   2   1   97.09    3.27
   1  -2   1   97.77    3.26
   1   2   1  102.32    4.10
   1   2   1   94.87    3.24
   1   2   2   26.88    2.05
   1   2   2   26.26    2.09
   1  -2   2   30.75    2.21
  -1  -2  -2   25.19    2.09
   1  -2   2   27.14    2.11
   1  -2   3  523.47   12.31
  -1  -2  -3  521.81   10.98
  -1  -2  -3  542.39   12.53
  -1  -2  -4   31.08    3.20
   1  -2   4   29.05    1.54
  -1  -2  -5  152.24    7.87
   1  -2   6   31.46    3.94
  -1  -2  -6   33.92    3.09
  -1  -2  -6   30.73    4.03
  -1  -2  -7   51.41    3.56
   1  -2   7   49.12    4.59
  -1  -2  -7   48.91    5.36
  -1  -2  -7   53.59    4.08
  -1  -2  -8   55.54    5.90
   1   2   8   63.09    3.18
   1  -2   8   63.66    5.48
   1  -2   9   11.20    2.74
   1   3  -9    0.49    1.34
   1   3  -8    5.24    1.79
  -1  -3   8    6.71    1.86
  -1  -3   7    3.00    1.23
   1  -3  -7    2.82    1.48
   1   3  -7    3.19    1.49
  -1  -3   6  111.04    7.17
   1  -3  -6  113.93    6.77
   1   3  -6  125.24    6.99
  -1  -3   6  124.80    6.36
  -1  -3   5   26.05    2.87
   1   3  -5   31.26    3.40
  -1  -3   5   27.10    3.34
   1  -3  -5   26.35    3.21
  -1  -3   4   59.51    4.46
   1   3  -4   70.03    4.99
   1   3  -4   66.07    4.68
  -1   3   3  206.19    4.65
  -1  -3   3  205.24    7.58
   1   3  -3  204.99    8.02
  -1   3   2  294.69    6.73
   1   3  -2  290.44    8.90
   1   3  -1  633.81   11.48
   1   3  -1  639.74   12.34
  -1   3   1  617.49    7.02
  -1  -3   1  630.87    7.11
  -1   3   0  214.98    3.76
  -1   3   0  222.79    5.32
  -1  -3   0  219.63    3.79
  -1   3   0  224.34    3.84
  -1  -3   0  209.35    3.78
   1   3   0  217.97    7.11
   1  -3   1  238.53    7.46
   1   3   1  234.79    7.13
  -1  -3  -1    0.24    0.44
  -1  -3  -1    0.22    0.35
   1  -3   1  235.43    4.76
  -1  -3  -1  227.32    5.04
  -1   3  -1  230.72    6.59
   1  -3   1  224.84    4.66
   1   3   1  224.86    4.71
   1   3   1  234.65    4.76
   1  -3   2  102.94    5.16
   1  -3   2  112.31    4.03
   1   3   2  107.46    3.99
   1   3   2  113.47    4.09
   1  -3   2  110.60    4.06
   1   3   2  114.01    4.86
   1   3   3  293.43    7.61
   1  -3   3  312.15    7.85
   1   3   3  309.80    8.01
   1  -3   3  317.20    8.14
  -1  -3  -4   56.25    4.51
   1  -3   4   66.30    4.76
   1  -3   5   19.53    1.65
  -1  -3  -5   21.76    3.17
   1  -3   5   26.38    3.41
  -1  -3  -6   16.54    3.13
   1  -3   6   21.22    3.38
  -1  -3  -6   13.72    2.28
   1  -3   6   20.62    3.15
  -1  -3  -7    8.56    1.92
   1  -3   7   11.99    2.68
  -1  -3  -7   11.32    2.86
   1  -3   8    7.22    2.48
   1   3   8   11.83    2.85
   1  -3   8    8.53    2.66
   1   4  -9    2.29    1.65
  -1  -4   8   11.20    2.22
   1   4  -8   17.45    3.12
   1   4  -7   13.99    2.77
  -1  -4   7   23.59    3.19
   1   4  -6   91.15    6.56
   1  -4  -6   87.34    6.33
  -1  -4   6   84.35    5.58
   1   4  -5   17.15    2.92
   1  -4  -5   13.72    2.70
   1   4  -5   15.71    2.74
  -1  -4   5   18.48    2.91
   1  -4  -4   18.37    1.39
   1   4  -4   18.15    2.84
   1   4  -4   17.68    2.76
  -1  -4   4   14.41    2.36
  -1  -4   3   15.27    2.30
   1  -4  -3    9.96    0.86
  -1   4   3   13.66    1.49
   1   4  -3   12.76    2.29
  -1   4   2   60.90    3.48
  -1  -4   2   65.04    4.64
   1   4  -2   52.45    4.04
   1   4  -2   57.06    4.51
  -1  -4   1   90.46    2.57
  -1  -4   1  105.94    5.65
  -1   4   1   86.48    2.53
   1   4  -1   96.62    5.53
  -1   4   1   88.70    2.56
   1   4  -1   90.65    4.91
  -1   4   1   93.35    4.62
  -1  -4   1   87.16    2.52
  -1   4   1   81.93    4.63
   1   4   0    3.30    1.12
  -1  -4   0    1.87    0.85
  -1  -4   0    2.05    0.90
  -1   4   0    1.27    0.62
  -1   4   0    0.85    0.78
  -1  -4  -1   18.20    1.88
   1  -4   1   20.24    1.35
   1  -4   1   17.89    1.28
   1  -4   1   24.74    2.85
  -1  -4  -1   20.78    2.43
  -1   4  -1   19.11    2.17
   1   4   1   15.45    2.15
   1   4   1   18.77    1.30
   1   4   1   21.76    1.41
  -1   4  -2    7.06    1.62
   1  -4   2    5.91    1.68
   1  -4   2    5.41    0.95
   1   4   2    9.46    1.70
   1   4   2    4.02    0.89
   1  -4   2    5.12    0.99
   1   4   2    5.40    1.01
   1   4   3  150.97    5.65
   1   4   3  135.08    5.45
   1  -4   3  148.36    5.67
   1  -4   3  146.58    5.58
  -1   4  -4   15.66    2.70
   1  -4   4   11.24    1.96
   1  -4   4   17.86    2.36
   1   4   4   11.35    1.87
   1   4   4   13.17    2.02
   1  -4   5   52.37    5.08
   1  -4   5   44.79    4.03
   1  -4   5   36.97    3.59
  -1   4  -5   43.23    4.69
  -1  -4  -5   42.00    4.52
   1   4   5   46.91    4.04
   1   4   5   43.49    3.79
   1   4   6   16.24    2.67
   1  -4   6   13.66    2.55
   1  -4   6   16.12    3.12
   1  -4   6   20.29    3.14
   1  -4   6   12.28    1.50
   1   4   6   10.11    2.26
  -1  -4  -6   15.91    3.08
   1   4   7   14.24    2.89
  -1  -4  -7   10.61    2.89
  -1  -4  -7   14.24    2.59
   1  -4   7   17.09    3.07
   1  -4   7   20.29    3.56
   1  -4   8   28.79    4.27
  -1  -5   7    0.86    0.88
   1   5  -7   -0.62    1.39
   1  -5  -6   29.53    2.08
  -1   5   6   35.11    3.48
   1   5  -6   32.02    4.29
  -1  -5   6   31.55    3.60
  -1   5   5   10.61    2.07
   1   5  -5    8.38    2.22
  -1   5   4    6.30    1.12
  -1   5   4    6.78    1.68
  -1  -5   4    4.50    1.59
   1   5  -4    7.67    2.09
   1   5  -3   49.27    4.76
  -1   5   3   41.15    3.09
  -1   5   3   45.62    3.64
   1   5  -3   42.78    4.20
   1  -5  -3   38.50    1.76
  -1   5   2   45.80    3.73
   1   5  -2   50.25    4.26
  -1   5   2   46.15    3.58
  -1  -5   2   45.22    2.04
  -1   5   2   40.86    2.02
  -1  -5   2   43.01    4.18
   1   5  -2   56.56    4.88
   1   5  -1  109.80    5.95
   1   5  -1  109.72    6.51
  -1  -5   1  109.87    6.29
  -1  -5   1  111.46    5.92
  -1   5   1  106.51    5.71
  -1   5   1  106.61    5.69
   1   5   0   37.11    3.74
  -1  -5   0   40.65    3.29
  -1  -5   0   42.48    3.75
  -1   5   0   38.70    2.87
  -1   5   0   40.33    3.78
   1   5   1   32.49    3.43
  -1   5  -1   34.53    3.16
   1  -5   1   32.07    3.57
  -1   5  -1   34.65    3.65
  -1  -5  -1   27.59    3.11
  -1  -5  -1   29.67    3.02
  -1  -5  -1   38.22    3.07
   1  -5   2   16.92    1.51
  -1  -5  -2   15.14    2.27
  -1   5  -2   21.43    2.81
   1  -5   2   22.13    1.66
   1   5   2   21.66    1.68
   1  -5   2   22.63    3.30
  -1  -5  -2   22.04    2.74
   1   5   2   17.98    1.55
   1   5   2   20.36    2.62
   1   5   3   62.90    3.45
   1   5   3   63.10    3.46
   1  -5   3   62.83    3.41
  -1  -5  -3   49.57    3.93
   1  -5   3   60.80    3.36
  -1  -5  -3   64.16    4.56
   1  -5   3   61.62    5.39
  -1   5  -3   59.64    5.03
  -1   5  -4   11.97    2.57
   1   5   4    9.39    1.71
   1  -5   4    8.49    1.64
   1   5   4    9.20    1.80
   1  -5   4    7.75    1.59
  -1  -5  -4   10.53    1.90
   1  -5   5    6.78    1.75
   1   5   5    6.69    1.69
  -1  -5  -5    6.78    1.63
   1   5   5    6.65    1.71
   1  -5   5    8.61    1.90
   1  -5   5    7.61    2.44
   1  -5   6    2.53    1.82
   1  -5   6    1.76    1.38
   1  -5   6    0.41    1.24
  -1  -5  -6    2.06    1.07
   1   5   6    5.51    1.86
   1   5   6    0.42    1.15
  -1  -5  -6    2.55    1.64
   1   5   7    0.98    1.41
   1  -5   7    0.51    1.80
  -1  -6   7    7.53    2.10
   1   6  -6   19.51    3.72
  -1  -6   6   14.49    2.66
  -1   6   5    1.59    1.05
   1   6  -5    2.56    1.54
  -1   6   4    3.12    1.02
  -1   6   4    5.65    1.74
  -1  -6   4    3.37    1.69
  -1  -6   3   -0.22    0.42
  -1   6   3   -1.04    1.18
  -1   6   3   -0.31    0.84
   1   6  -3    1.14    1.37
  -1  -6   3    0.51    1.45
   1   6  -3    0.94    1.21
  -1   6   2   12.39    2.16
   1   6  -2   11.88    2.38
   1   6  -2   15.57    2.93
  -1  -6   2    7.64    2.17
  -1   6   1   20.96    2.84
  -1  -6   1   16.05    2.66
  -1  -6   1   13.57    2.49
   1   6  -1   15.15    2.83
  -1   6   0   -0.90    1.16
   1   6   0    0.48    1.15
  -1  -6   0   -0.37    1.00
  -1  -6   0    0.41    0.84
  -1   6   0   -0.53    0.93
   1   6   1    3.55    1.46
  -1   6  -1    2.48    1.35
  -1   6  -1    2.91    1.25
  -1  -6  -1    5.73    1.63
   1  -6   1    2.48    1.75
   1   6   2   -0.42    0.85
  -1  -6  -2   -0.36    0.87
  -1   6  -2   -0.54    0.85
  -1   6  -2   -0.39    1.19
   1  -6   2   -0.54    1.38
  -1   6  -3   30.65    4.15
   1  -6   3   25.46    3.94
   1  -6   3   20.93    1.87
   1   6   3   24.92    2.07
   1   6   3   25.12    3.10
   1  -6   3   22.40    1.91
  -1   6  -3   24.35    3.47
  -1  -6  -3   29.27    3.15
   1   6   3   26.77    2.11
   1   6   4    0.71    0.86
  -1   6  -4    2.47    1.68
  -1  -6  -4    3.90    1.37
   1   6   4    3.67    1.13
   1  -6   4    3.10    1.78
   1  -6   4    3.98    1.18
   1   6   5    3.01    1.34
  -1  -6  -5    3.69    1.54
   1   6   5    4.11    1.35
   1  -6   5    4.34    1.35
   1   6   6    2.70    1.45
   1   6   7    3.17    1.70
   1   7  -4   -0.68    1.39
  -1  -7   4    0.62    1.79
  -1   7   4    0.61    0.51
   1   7  -3    5.18    2.12
  -1   7   3    7.03    1.75
  -1  -7   3    7.36    2.47
  -1   7   2    5.08    1.72
  -1  -7   2    4.11    1.87
   1   7  -2    5.53    2.09
   1   7  -2    5.19    1.71
  -1   7   1   12.31    2.47
   1   7  -1   13.37    2.85
  -1  -7   1   10.45    2.52
   1   7   0    5.48    1.93
  -1  -7   0    5.95    1.86
  -1   7   0    5.28    2.04
  -1  -7   0    4.33    1.81
  -1  -7  -1    1.29    1.03
   1   7   1    1.53    1.13
  -1   7  -1    0.36    1.21
  -1   7  -1    1.15    1.05
   1   7   2    1.92    1.38
  -1  -7  -2    2.82    1.46
  -1   7  -2    1.87    1.50
  -1   7  -2    6.33    1.92
   1  -7   2    1.23    1.47
   1   7   3    8.50    2.08
   1  -7   3    5.94    2.55
  -1   7  -3    5.99    2.34
  -1  -7  -3    9.15    2.08
  -1  -7  -4    1.11    1.01
  -1   8   2    0.98    1.26
  -1  -8   2    1.18    1.78
   1   8  -1    4.58    2.06
  -1  -8   1    3.28    2.22
  -1   8   1    2.17    1.56
  -1   8   0    0.60    1.22
   1   8   0    0.61    1.36
   1   8   1   -0.57    1.27
  -1  -8  -1    0.46    1.25
  -1   8  -1    0.65    1.19
   1   8   2    2.68    1.61
  -1  -8  -2    0.43    0.95
   1   8   3    4.47    1.75
  -1  -8  -3    3.99    1.45
   2   0  -9    2.11    1.57
   2   0  -8  118.49    7.20
   2   0  -8  113.55    3.99
   2   0  -8  124.17    8.40
   2   0  -7    6.86    1.83
   2   0  -7    6.00    1.98
   2   0  -7    5.46    0.97
   2   0  -7    8.23    1.91
   2   0  -6  178.11    5.29
  -2   0   6  165.84    7.94
   2   0  -6  159.76    7.25
   2   0  -6  171.12    7.93
   2   0  -6  172.49    8.52
   2   0  -5   21.54    2.75
   2   0  -5   25.78    1.91
   2   0  -5   26.06    2.76
   2   0  -5   28.02    3.04
  -2   0   5   25.69    2.94
   2   0  -4  147.30    6.60
   2   0  -4  158.60    6.03
   2   0  -4  152.61    6.40
   2   0  -4  160.41    4.71
  -2   0   4  163.73    6.46
  -2   0   4  146.22    6.62
  -2   0   3 1689.84   24.25
  -2   0   3 1730.44   24.07
  -2   0   3 1658.90   22.30
   2   0  -3 1709.48   24.41
   2   0  -3 1689.01   26.33
   2   0  -3 1673.28   23.94
   2   0  -3 1686.54   22.17
   2   0  -2    2.47    0.87
  -2   0   2    3.46    0.82
  -2   0   2    3.65    0.73
   2   0  -2    4.65    0.76
   2   0  -2    4.93    0.89
   2   0  -1  167.25    3.10
  -2   0   1  173.56    5.59
  -2   0   0  410.35    8.53
   2   0   0  446.84    9.36
   2   0   0  433.80    9.31
   2   0   1   68.67    3.55
  -2   0  -1   67.87    2.55
   2   0   1   69.37    3.54
   2   0   1   68.34    2.56
  -2   0  -1   62.02    2.53
  -2   0  -2 1384.89   18.74
  -2   0  -2 1383.73   20.48
   2   0   2 1381.26   21.99
   2   0   2 1390.92   20.32
   2   0   2 1395.37   21.82
   2   0   3    8.40    1.69
  -2   0  -3    9.01    1.51
   2   0   3   12.01    1.89
   2   0   4   15.09    2.24
   2   0   4   17.82    1.76
   2   0   4   11.06    2.08
  -2   0  -4   11.07    1.99
   2   0   4    9.84    1.79
   2   0   5  241.92    9.46
  -2   0  -5  236.98    9.68
   2   0   5  211.50    9.31
   2   0   5  243.01    9.50
   2   0   5  240.56    7.09
  -2   0  -6   -0.51    1.03
   2   0   6   -0.98    0.80
   2   0   6   -0.47    0.74
   2   0   6    0.46    1.18
   2   0   6    0.50    1.20
  -2   0  -7   85.73    6.85
   2   0   7   89.03    4.81
   2   0   7   96.74    7.14
   2   0   8    8.92    1.71
  -2   0  -8    5.25    2.39
   2  -1  -8   13.96    3.00
   2   1  -8   13.38    1.99
   2   1  -8   19.67    3.58
   2  -1  -8   16.44    2.59
   2  -1  -8   17.14    3.09
  -2  -1   8   20.73    3.19
   2  -1  -7   38.18    4.12
  -2  -1   7   28.86    3.81
   2   1  -7   34.76    3.01
   2   1  -7   32.29    3.83
   2  -1  -7   32.41    3.39
   2   1  -7   34.61    4.23
  -2  -1   7   29.58    3.60
   2  -1  -7   32.29    4.19
   2   1  -6  110.51    6.43
   2   1  -6  104.25    5.08
   2  -1  -6  109.09    6.90
   2   1  -6  104.69    6.53
   2  -1  -6  101.32    5.35
  -2  -1   6  104.10    6.37
   2  -1  -6   95.55    6.08
  -2  -1   6  106.67    6.29
   2  -1  -5  182.86    8.19
   2   1  -5  176.73    6.50
   2   1  -5  169.99    7.58
   2  -1  -5  171.71    7.77
   2   1  -5  181.20    7.71
  -2  -1   5  183.05    7.75
  -2  -1   5  176.33    7.74
   2  -1  -5  164.86    6.23
   2   1  -4  183.24    7.18
   2   1  -4  202.46    6.63
  -2  -1   4  192.60    7.24
   2  -1  -4  192.26    7.50
   2  -1  -4  203.30    6.12
   2   1  -4  190.20    7.09
  -2  -1   4  187.66    7.55
   2  -1  -4  191.05    7.75
   2   1  -3   18.03    1.87
  -2   1   3   17.04    1.15
   2  -1  -3   19.16    1.54
  -2  -1   3   21.46    2.28
   2   1  -3   20.83    1.94
  -2  -1   3   20.20    1.99
  -2  -1   3   20.35    2.00
   2   1  -3   17.51    2.01
   2  -1  -3   19.32    2.01
   2  -1  -3   21.90    2.42
  -2   1   2   74.00    2.69
  -2  -1   2   67.10    3.72
  -2  -1   2   76.03    3.11
  -2  -1   2   77.63    3.76
   2   1  -2   75.24    3.65
   2  -1  -2   67.65    3.87
  -2  -1   1 1735.30   20.53
  -2  -1   1 1720.84   24.51
  -2  -1   1 1784.00   24.54
  -2  -1   1 1731.18   23.93
  -2   1   1 1768.54   24.80
  -2  -1   0 1387.80   20.40
   2  -1   0 1395.41   20.52
   2  -1   0 1410.80   19.75
  -2  -1   0 1414.49   20.38
  -2   1   0 1370.74   19.63
   2  -1   1  119.73    4.70
  -2   1  -1  108.40    4.34
  -2  -1  -1  112.20    4.58
   2  -1   1  115.84    4.56
  -2  -1  -1  103.35    4.48
  -2  -1  -1  104.83    3.47
   2  -1   1  106.37    3.75
   2  -1   1  107.65    3.31
   2  -1   2  135.86    5.48
   2  -1   2  144.69    5.70
  -2   1  -2  136.68    5.00
   2  -1   2  156.18    5.42
  -2  -1  -2  149.28    5.22
  -2  -1  -3  161.31    6.41
   2  -1   3  157.92    5.86
   2  -1   3  170.72    6.84
  -2   1  -3  159.57    6.46
   2  -1   3  152.28    6.39
   2  -1   4  398.32   11.58
   2  -1   4  374.09   11.53
  -2  -1  -4  365.32   11.25
  -2   1  -4  399.70   11.83
   2  -1   4  391.91   10.23
   2  -1   4  398.10   11.56
   2   1   5  110.19    3.71
   2  -1   5  102.84    5.22
   2  -1   5  113.79    6.74
  -2   1  -5  117.98    6.80
  -2  -1  -5  105.09    3.95
   2  -1   5  105.19    6.32
   2  -1   5  106.88    6.31
  -2  -1  -5   99.84    6.24
  -2  -1  -6   16.91    2.95
   2  -1   6   14.47    2.25
   2  -1   6   21.61    3.30
   2  -1   6   15.24    2.73
   2   1   6   21.96    3.20
  -2   1  -6   15.73    2.85
  -2  -1  -6   18.66    1.70
   2  -1   6   18.97    2.97
   2   1   6   15.22    1.58
   2  -1   7   60.21    5.72
  -2   1  -7   54.90    5.52
   2   1   7   51.63    2.98
  -2  -1  -7   47.30    5.21
   2  -1   7   59.52    4.52
   2  -1   8   47.42    4.23
  -2   1  -8   41.38    5.09
  -2  -1  -8   41.81    5.24
   2   2  -9    2.63    1.18
   2   2  -8   75.88    5.19
   2  -2  -8   76.67    5.15
   2  -2  -8   89.62    7.32
  -2  -2   8   86.70    6.17
   2   2  -7    2.18    1.04
   2  -2  -7    4.86    1.65
  -2  -2   7    5.42    1.74
   2  -2  -7    3.43    1.56
   2  -2  -7    3.96    1.33
   2   2  -7    4.56    1.66
  -2  -2   7    2.10    1.72
   2   2  -7    3.19    1.53
   2   2  -6  120.06    6.20
   2   2  -6  106.69    6.71
  -2  -2   6  119.06    6.73
  -2  -2   6  123.40    7.21
   2   2  -6  113.49    6.89
   2  -2  -6  117.64    5.24
   2  -2  -6  123.08    7.10
   2  -2  -6  119.81    7.32
   2  -2  -5   17.06    1.78
  -2  -2   5   12.50    2.13
   2  -2  -5   14.98    2.47
  -2  -2   5   13.44    2.27
   2  -2  -5   12.30    2.21
   2   2  -5   16.33    2.59
   2   2  -5   15.65    2.18
   2   2  -4   95.13    5.47
  -2  -2   4   98.44    5.29
   2   2  -4   87.40    4.96
   2  -2  -4   98.73    5.47
  -2  -2   4   96.52    5.54
   2  -2  -4   93.37    3.30
   2  -2  -4   85.65    5.35
   2   2  -3  991.86   18.80
  -2  -2   3  987.32   17.73
   2  -2  -3  995.50   19.42
  -2  -2   3 1005.83   18.53
  -2  -2   3  980.58   19.57
  -2  -2   2    4.76    1.10
  -2  -2   2    1.97    0.69
   2   2  -2    3.40    1.06
  -2   2   1   98.47    3.93
  -2  -2   1   96.01    3.93
   2  -2  -1   95.60    4.47
  -2   2   0  229.90    6.19
  -2  -2   0  220.05    6.23
   2  -2   0  221.48    6.36
  -2   2   0  231.49    6.29
  -2  -2   0  218.64    6.32
   2   2   0  214.79    6.17
   2   2   0  220.90    7.34
   2  -2   0  225.38    6.40
   2  -2   1   44.60    2.82
  -2   2  -1    0.58    0.53
   2  -2   1   43.62    2.78
  -2   2  -1   45.40    3.11
  -2   2  -1    0.80    0.49
  -2  -2  -1   44.18    2.83
   2   2   1   45.34    2.82
  -2  -2  -1   37.31    2.59
   2   2   1   44.75    2.77
   2  -2   1   37.72    2.17
   2  -2   2  853.15   15.87
   2   2   2  830.59   15.59
   2  -2   2  875.54   16.86
   2   2   2  842.75   15.50
   2  -2   2  835.85   15.55
   2  -2   2  819.19   11.90
   2  -2   3    5.41    1.42
   2  -2   3    5.05    1.33
   2   2   3    6.19    1.47
   2   2   3    6.47    1.49
   2  -2   3    4.35    1.20
   2  -2   3    4.70    1.31
  -2  -2  -3    4.46    1.21
   2  -2   4    9.74    1.90
   2  -2   4   11.78    2.02
   2  -2   4    9.17    1.91
   2   2   4    5.42    1.54
   2  -2   4    6.84    1.67
   2   2   4    6.83    1.73
  -2  -2  -4    9.37    1.96
   2  -2   5  164.54    7.39
   2  -2   5  164.31    8.13
   2   2   5  171.02    8.14
   2   2   5  144.08    7.39
   2  -2   5  164.03    8.15
   2  -2   5  154.12    7.61
  -2  -2  -5  152.62    7.97
  -2  -2  -6    0.24    0.63
   2  -2   6    0.40    0.96
   2   2   6   -0.46    1.18
   2  -2   6    0.93    1.27
  -2  -2  -6    1.59    1.27
   2   2   6    0.99    1.11
   2  -2   6    0.51    1.30
   2  -2   6    0.52    0.94
   2  -2   7   69.25    6.11
   2  -2   7   58.55    4.97
  -2  -2  -7   53.82    5.64
  -2  -2  -7   69.05    5.00
   2   2   7   63.06    5.92
   2  -2   8    8.46    2.26
  -2  -3   9   18.97    3.10
   2   3  -9   18.97    2.95
  -2  -3   8    6.36    2.13
   2   3  -8   10.52    2.28
   2  -3  -8    6.61    2.33
  -2  -3   7    9.81    2.21
   2  -3  -7   14.14    1.84
   2  -3  -7   14.14    3.03
   2   3  -6   37.42    3.86
  -2  -3   6   58.24    5.12
   2  -3  -6   54.80    5.13
   2   3  -6   58.79    5.27
   2  -3  -6   55.86    3.05
  -2  -3   6   57.05    4.86
   2  -3  -6   50.26    4.84
   2   3  -5   76.78    5.31
   2  -3  -5   75.48    5.46
   2  -3  -5   72.14    2.71
  -2  -3   5   74.04    5.27
   2  -3  -5   63.21    5.15
  -2  -3   5   65.44    4.99
   2   3  -4   88.30    5.50
  -2  -3   4   78.15    5.05
   2  -3  -4   84.66    5.60
   2  -3  -3    4.32    1.35
   2   3  -3    4.86    1.34
  -2   3   3    4.04    0.69
   2   3  -3    5.78    1.64
  -2  -3   3    3.70    1.19
  -2  -3   3    7.46    1.66
  -2  -3   3    4.78    1.45
  -2  -3   2   18.41    2.44
   2   3  -2   19.72    2.44
  -2  -3   1  588.72   11.04
  -2  -3   1  553.68   10.92
  -2   3   1  575.12   10.86
   2   3  -1  580.24   13.86
  -2   3   1  567.90    8.46
  -2   3   1  574.83   10.81
   2   3   0  430.76   11.66
  -2  -3   0  427.25    9.04
  -2   3   0  408.01    8.73
  -2   3   0  422.87    8.88
  -2  -3   0  419.99    8.96
   2   3   1   31.39    2.36
  -2  -3  -1   30.75    2.91
  -2  -3  -1   32.86    2.37
   2  -3   1   32.33    2.35
  -2  -3  -1   34.76    2.45
   2  -3   1   30.22    2.31
   2   3   1   25.82    2.13
  -2   3  -1    1.53    0.70
  -2   3  -1    2.24    0.82
   2   3   2   56.48    3.51
   2  -3   2   58.44    3.55
   2  -3   2   61.47    4.15
  -2  -3  -2   55.95    3.96
   2  -3   2   55.52    3.41
   2   3   2   53.38    3.35
   2   3   3   70.44    4.26
  -2  -3  -3   68.93    4.49
   2  -3   3   71.87    4.98
   2  -3   3   64.77    4.16
   2   3   3   65.78    4.20
   2  -3   3   72.57    4.35
   2  -3   3   59.61    4.42
  -2  -3  -4  171.56    8.19
  -2  -3  -4  181.60    7.46
   2  -3   4  178.78    8.26
   2  -3   4  179.39    7.76
   2   3   4  183.39    7.78
   2  -3   4  185.53    8.52
   2  -3   4  178.38    7.58
   2   3   4  180.31    7.56
  -2  -3  -5   65.55    4.56
   2   3   5   57.06    4.67
   2  -3   5   65.84    5.28
   2  -3   5   58.36    4.93
   2   3   5   63.23    5.06
   2  -3   5   70.17    5.18
  -2  -3  -5   69.82    5.61
   2  -3   5   62.43    5.34
  -2  -3  -6    3.79    1.25
   2  -3   6    5.29    1.85
   2   3   6    2.96    1.49
   2  -3   6    2.54    1.60
  -2  -3  -6    3.94    1.70
  -2  -3  -7   30.74    3.35
   2  -3   7   36.96    4.40
   2  -3   7   30.30    4.18
  -2  -3  -7   32.36    4.48
   2   3   7   26.91    3.83
   2  -3   8   21.68    3.61
   2   4  -9    1.64    1.40
  -2  -4   8   31.42    4.03
   2   4  -8   31.86    4.09
  -2  -4   7    1.46    1.17
   2  -4  -7    0.62    1.26
   2  -4  -7    1.48    0.59
   2   4  -7    1.58    1.43
   2   4  -6   44.53    4.59
  -2  -4   6   35.53    4.41
  -2  -4   6   42.27    4.39
   2  -4  -6   33.20    4.23
   2  -4  -5    3.40    1.65
  -2  -4   5    2.27    1.24
  -2  -4   5    1.34    1.08
   2   4  -5    2.96    1.49
   2   4  -5    4.36    1.52
   2  -4  -4   33.14    3.81
  -2  -4   4   24.95    3.16
  -2   4   4   25.32    1.33
   2   4  -4   29.06    3.59
   2   4  -4   29.13    3.53
  -2   4   3  254.90    6.70
  -2  -4   3  266.38    9.31
   2   4  -3  270.16   10.05
  -2  -4   2    2.74    1.12
  -2   4   2    1.77    1.02
  -2   4   2   -0.19    0.38
  -2  -4   2    1.30    0.66
   2   4  -2    3.76    1.42
   2   4  -2    1.09    0.93
  -2   4   1   20.80    1.77
  -2   4   1   23.79    1.83
  -2  -4   1   21.96    1.81
   2   4  -1   22.77    2.91
  -2   4   1   26.00    2.98
  -2   4   1   20.56    1.35
  -2  -4   1   25.24    2.00
  -2  -4   1   25.44    3.00
   2   4   0   54.45    4.35
  -2  -4   0   48.73    2.68
  -2   4   0   53.79    2.75
  -2  -4   0   50.74    2.70
  -2  -4   0   58.79    4.45
  -2   4   0   47.41    2.62
  -2   4   0   52.68    3.03
  -2  -4   0   55.57    4.22
  -2  -4  -1   13.02    2.13
  -2  -4  -1   14.89    1.53
  -2   4  -1    9.79    1.88
   2  -4   1   10.45    1.45
   2   4   1   13.18    1.51
  -2  -4  -1   17.67    2.48
   2   4   1   14.47    2.27
   2   4   1   10.83    1.43
   2  -4   2  228.89    7.16
   2   4   2  209.81    6.96
  -2  -4  -2  230.82    8.74
   2   4   2  215.84    6.88
   2  -4   2  233.45    7.13
   2  -4   3    1.82    1.43
   2   4   3    1.63    1.02
   2  -4   3    1.69    0.89
   2   4   3    1.14    0.86
   2  -4   3    1.66    1.13
   2  -4   3    1.61    0.95
  -2  -4  -3   -0.36    0.86
   2  -4   4    0.66    0.90
   2  -4   4    0.98    1.41
  -2  -4  -4    2.50    1.26
   2   4   4    1.32    1.16
   2  -4   4    2.09    1.22
   2  -4   4    0.95    0.86
   2   4   4   -1.39    1.05
  -2  -4  -4    1.38    1.10
   2  -4   5   55.15    5.31
   2  -4   5   53.68    4.72
   2   4   5   44.30    4.20
  -2  -4  -5   54.49    4.25
   2  -4   5   52.37    4.54
  -2  -4  -5   47.13    4.87
   2   4   5   54.00    4.51
   2  -4   6   -0.57    1.38
   2   4   6   -0.96    1.23
  -2  -4  -6    0.35    0.84
   2  -4   6   -1.00    1.43
  -2  -4  -6   -0.60    1.22
   2  -4   7   20.72    3.72
   2  -4   7   17.15    3.33
  -2  -4  -7   17.44    3.56
   2   4   7   22.85    3.57
  -2  -5   8    0.52    1.26
  -2  -5   7   -0.52    1.05
   2   5  -7   -0.61    1.24
  -2  -5   6   15.06    2.93
   2   5  -6   11.77    2.62
   2  -5  -6   14.04    3.04
  -2  -5   5   19.19    3.10
   2   5  -5   14.13    2.86
  -2   5   4   15.60    1.52
   2  -5  -4   15.48    2.93
  -2   5   4   16.09    2.66
  -2  -5   4   14.39    2.60
   2   5  -4   18.97    3.12
   2   5  -4   18.57    3.02
  -2   5   3    0.47    0.60
  -2   5   3   -0.40    1.09
  -2  -5   3    1.05    0.72
   2   5  -3    1.33    1.28
  -2  -5   3    0.53    1.19
   2   5  -2    2.97    1.42
  -2   5   2    1.54    1.11
  -2  -5   2    1.67    0.73
  -2  -5   2    1.13    0.66
  -2   5   2    1.99    0.78
   2   5  -2    2.06    1.40
  -2   5   2    0.80    0.63
  -2   5   2    2.63    1.16
  -2  -5   2    0.99    1.28
  -2  -5   1  100.73    3.66
  -2   5   1   98.27    3.55
   2   5  -1  114.84    7.06
  -2  -5   1  111.47    3.70
  -2   5   1  117.37    6.44
  -2   5   1  103.77    3.51
  -2  -5   1  115.04    6.92
  -2   5   1  105.75    3.69
   2   5   0   80.03    5.73
  -2  -5   0   67.07    4.13
  -2   5   0   83.18    5.56
  -2   5   0   78.65    3.98
  -2  -5   0   75.92    5.48
  -2  -5   0   85.18    5.81
  -2  -5  -1    1.74    0.84
   2   5   1    1.30    0.96
  -2  -5  -1    3.21    1.26
  -2   5  -1    1.80    1.09
  -2  -5  -1    0.42    1.01
   2   5   2   10.44    1.55
  -2  -5  -2   12.70    2.28
   2  -5   2   13.09    1.71
  -2  -5  -2   11.52    2.22
   2  -5   2   11.54    1.61
  -2   5  -2   11.65    2.27
   2   5   2   12.59    1.64
   2  -5   3   10.82    1.73
  -2  -5  -3   10.50    2.14
   2   5   3   12.58    1.94
   2   5   3   14.13    1.96
   2  -5   3   12.35    2.41
   2  -5   3   12.55    1.90
  -2   5  -3   12.46    2.50
   2  -5   4   44.60    3.70
   2  -5   4   44.64    3.76
   2   5   4   37.30    3.47
   2  -5   4   46.36    5.07
   2   5   4   42.52    3.61
  -2  -5  -4   44.38    4.14
  -2   5  -4   44.33    4.67
   2  -5   5   25.81    3.14
  -2  -5  -5   24.27    3.05
   2  -5   5   23.02    3.97
   2  -5   5   15.92    2.69
   2   5   5   22.24    2.96
   2   5   5   23.24    3.07
  -2  -5  -5   20.81    3.49
   2  -5   6   -1.33    1.91
   2  -5   6    0.47    1.29
   2   5   6   -1.37    1.38
  -2  -5  -6   -0.64    1.30
   2  -5   7    8.69    2.47
   2   5   7   11.43    2.71
  -2  -6   7   -0.55    1.59
  -2  -6   6    4.92    1.93
  -2   6   6    6.36    2.04
   2   6  -6    9.38    2.58
  -2   6   5    0.42    1.39
   2   6  -5    0.65    1.31
  -2   6   4   10.12    1.49
  -2   6   4    8.89    2.18
  -2  -6   4    7.92    1.50
  -2  -6   3   44.17    2.63
  -2   6   3   46.93    4.38
   2   6  -3   58.60    5.73
  -2   6   3   49.91    3.68
  -2  -6   3   43.27    2.67
  -2   6   3    0.17    0.41
  -2  -6   3   44.53    5.20
  -2   6   3    0.53    0.55
  -2  -6   2    0.20    0.42
  -2   6   2    0.43    1.29
  -2  -6   2    0.59    0.45
   2   6  -2    2.29    1.47
  -2   6   2    1.27    0.51
  -2   6   2    0.36    0.80
  -2  -6   2    2.78    1.60
   2   6  -1    2.16    1.47
  -2  -6   1    3.04    1.47
  -2   6   1    1.75    1.38
  -2  -6   1    1.05    1.35
  -2   6   1    3.34    1.47
  -2   6   0    4.44    1.24
  -2  -6   0    5.36    1.72
  -2   6   0    6.60    1.87
  -2  -6   0    6.16    1.64
   2   6   0    5.13    1.74
  -2  -6   0    1.94    1.33
  -2  -6  -1    5.11    1.37
  -2  -6  -1    5.23    1.83
  -2  -6  -1    2.30    1.51
  -2   6  -1    3.81    1.26
   2   6   1    2.96    1.42
  -2  -6  -2   40.82    4.42
  -2  -6  -2   41.57    4.22
  -2   6  -2   36.57    4.05
   2   6   2   35.25    2.36
   2   6   2   35.53    4.18
   2  -6   3    0.62    1.50
  -2  -6  -3    0.90    0.92
   2   6   3    0.91    0.75
   2  -6   3   -0.23    0.77
   2   6   3    0.71    0.83
   2  -6   3    0.22    0.75
  -2  -6  -3    0.44    0.90
  -2   6  -3   -0.96    1.07
  -2  -6  -4   -0.43    1.11
   2   6   4    0.57    0.78
   2  -6   4   -0.29    0.83
  -2  -6  -4    0.45    1.01
   2   6   4   -0.60    0.82
   2   6   5    5.45    1.58
   2   6   5   10.33    2.12
  -2  -6  -5    7.53    2.35
   2   6   6    0.43    1.16
  -2  -7   4   -1.21    1.83
  -2  -7   3    0.55    1.41
   2   7  -3   -0.67    1.37
  -2   7   3    0.36    0.92
   2   7  -2    0.64    1.31
  -2  -7   2   -0.61    1.11
  -2   7   2   -0.43    0.86
  -2  -7   2    0.99    1.68
   2   7  -1   15.81    3.08
  -2  -7   1   16.60    2.87
  -2   7   1   15.60    2.84
  -2  -7   1   10.94    2.67
   2   7   0    4.62    2.03
  -2  -7   0   11.80    2.53
  -2   7   0   11.54    2.55
  -2  -7   0   10.39    2.72
  -2   7  -1   -0.60    1.34
  -2  -7  -1   -0.51    1.32
   2   7   1   -0.55    0.87
  -2   7  -2    1.94    1.86
  -2  -7  -2   -0.49    1.10
  -2   7  -2    0.83    1.41
   2   7   2    1.07    1.45
  -2   7  -3    1.37    1.39
  -2  -7  -3    0.48    1.38
  -2  -7  -4    7.13    2.03
  -2  -7  -5    7.59    1.98
  -2  -8   2   -0.55    1.58
  -2   8   2    0.97    1.32
  -2  -8   1    0.61    1.25
  -2   8   1    0.55    1.12
  -2  -8   1    1.01    1.53
   2   8   0   -0.64    1.30
  -2  -8   0   -0.45    1.29
  -2   8   0   -0.62    1.25
  -2  -8   0   -0.58    1.50
  -2   8  -1    0.68    1.51
  -2  -8  -1    1.11    1.43
   2   8   1    0.61    1.11
   2   8   2    5.83    2.05
  -2  -8  -2    5.29    2.04
  -2  -8  -3   -0.50    1.21
   3   0  -9    1.36    1.38
   3   0  -8   27.74    4.03
   3   0  -8   19.84    3.06
  -3   0   7   20.32    3.23
   3   0  -7   21.41    3.33
   3   0  -7   19.48    2.85
   3   0  -6  152.27    7.81
   3   0  -6  138.95    7.73
   3   0  -6  149.26    6.96
  -3   0   6  164.72    8.53
   3   0  -5   75.04    4.87
   3   0  -5   74.29    4.59
   3   0  -5   78.79    5.50
  -3   0   5   74.25    5.46
   3   0  -4   12.51    2.18
  -3   0   4    9.20    1.42
   3   0  -4    6.48    1.38
   3   0  -4    7.19    1.39
  -3   0   4   12.46    1.88
  -3   0   3  644.63   12.77
   3   0  -3  665.76   12.24
  -3   0   3  676.02   13.82
   3   0  -3  649.37   15.39
  -3   0   2   46.54    3.05
  -3   0   2   49.25    3.19
   3   0  -2   49.07    2.12
  -3   0   2   50.07    3.74
  -3   0   1 1221.58   20.56
  -3   0   0   76.38    3.98
   3   0   0   85.27    4.66
   3   0   1   26.93    2.67
   3   0   1   22.80    2.54
   3   0   1   22.35    1.51
  -3   0  -1   22.39    1.94
  -3   0  -2  676.78   12.34
  -3   0  -2  659.81   15.02
   3   0   2  626.51   14.86
  -3   0  -2  656.96   12.26
  -3   0  -2  659.39   15.25
   3   0   2  645.75   12.28
   3   0   2  628.74   14.72
  -3   0  -2  657.13   11.07
  -3   0  -3    0.25    0.29
   3   0   3    0.34    1.04
   3   0   3    0.36    0.88
  -3   0  -3    0.27    0.65
   3   0   4  159.15    7.93
  -3   0  -4  148.29    7.02
   3   0   4  139.11    6.61
   3   0   4  140.84    7.17
   3   0   5   11.54    2.48
   3   0   5   19.17    2.96
  -3   0  -5   20.14    2.90
  -3   0  -6    3.10    1.70
   3   0   6    4.39    1.80
   3   0   7   67.45    6.30
  -3   0  -7   71.65    6.34
  -3  -1   8    6.18    2.17
   3  -1  -8    3.72    1.69
   3   1  -8    7.04    2.13
   3  -1  -8    3.44    1.25
   3   1  -8    2.64    0.99
   3   1  -7  157.49    6.42
   3   1  -7  155.25    8.52
   3  -1  -7  170.90    9.17
  -3  -1   7  155.21    8.23
   3  -1  -7  162.36    7.14
   3   1  -7  160.68    8.21
   3  -1  -7  175.80    9.13
  -3  -1   7  148.25    8.52
   3  -1  -6    2.92    1.40
  -3  -1   6    0.49    1.18
   3   1  -6    0.42    0.94
   3  -1  -6    2.59    1.11
   3   1  -6    2.04    1.05
   3  -1  -6    0.46    0.83
  -3  -1   6    0.41    0.91
   3   1  -6    2.54    0.99
   3  -1  -5   91.55    5.63
  -3  -1   5   95.56    5.36
   3   1  -5   81.64    5.23
   3  -1  -5   90.44    4.46
   3  -1  -5   81.76    5.83
  -3  -1   5   87.66    5.97
   3   1  -5  102.87    5.61
   3   1  -5   96.91    4.94
   3   1  -4   66.72    4.44
  -3   1   4   68.15    2.96
   3   1  -4   71.21    4.07
   3  -1  -4   62.81    4.16
  -3  -1   4   73.94    4.26
  -3  -1   4   65.22    3.92
  -3  -1   4   72.93    4.85
   3  -1  -4   74.71    5.23
   3   1  -4   64.52    4.00
   3  -1  -3    1.77    0.91
  -3   1   3    0.36    0.65
  -3  -1   3    1.30    0.61
  -3  -1   3    1.25    0.85
  -3  -1   3    0.37    0.58
   3  -1  -3    1.54    0.75
  -3  -1   3    0.53    0.63
  -3   1   3    0.38    0.54
  -3   1   3    1.66    0.64
  -3  -1   2  404.93   10.46
  -3  -1   2  393.35    7.33
  -3   1   2  397.28    8.62
  -3  -1   2  400.89   10.67
  -3  -1   2  407.57   10.50
  -3   1   2  396.63   11.22
  -3  -1   1    2.91    1.10
  -3  -1   1    4.36    1.12
   3  -1  -1    3.77    1.15
  -3  -1   1    1.86    0.76
  -3   1   1    2.94    1.00
  -3  -1   1    3.79    1.13
  -3  -1   1    5.01    1.16
   3  -1   0    4.12    1.02
  -3   1   0    4.16    1.07
   3  -1   0    7.25    1.41
  -3  -1   0    7.35    1.38
  -3  -1   0    4.69    1.28
   3  -1   0    4.36    0.69
   3  -1   1  287.76    9.01
  -3   1  -1  275.02    8.18
  -3  -1  -1  269.06    8.62
   3  -1   1  262.00    6.51
  -3  -1  -1  256.86    5.80
  -3  -1  -1  292.95    9.07
   3  -1   1  265.75    8.63
  -3   1  -1  273.10    6.92
   3  -1   2   99.18    5.32
  -3  -1  -2  104.99    3.45
  -3   1  -2   93.01    4.47
  -3  -1  -2  105.83    5.49
   3  -1   2  100.18    5.27
  -3  -1  -2  114.74    5.77
  -3  -1  -2  103.40    4.23
   3  -1   3  352.21   11.30
   3  -1   3  353.13   10.98
  -3  -1  -3  380.77   10.37
   3  -1   4   56.79    4.69
   3  -1   4   62.57    4.78
  -3  -1  -4   54.12    4.23
   3  -1   4   59.57    4.42
  -3  -1  -5    4.58    0.80
   3  -1   5    6.27    1.91
   3   1   5    5.81    1.99
  -3   1  -5    7.49    1.92
   3  -1   5    7.73    2.11
  -3  -1  -5    5.81    1.72
   3  -1   5    3.87    1.46
   3  -1   6  150.44    8.72
  -3   1  -6  157.93    8.75
   3  -1   6  156.84    8.55
  -3  -1  -6  151.52    8.64
  -3  -1  -7    6.00    2.11
   3  -1   7    4.98    2.19
   3   1   7    4.93    2.24
  -3  -2   9   -0.59    1.30
  -3  -2   8   15.88    3.14
   3   2  -8   16.16    2.52
   3  -2  -8   14.04    2.13
   3  -2  -8   20.84    3.59
  -3  -2   7   15.58    2.97
   3   2  -7   16.70    2.52
   3  -2  -7   15.86    2.07
   3  -2  -7   15.09    3.01
  -3  -2   7   14.15    2.80
   3   2  -6  111.48    6.10
   3  -2  -6   87.01    6.22
  -3  -2   6   99.32    6.33
   3  -2  -6  105.17    4.53
   3   2  -6   94.69    6.38
   3  -2  -6   97.11    6.81
  -3  -2   6  104.26    6.91
  -3  -2   5   54.94    4.35
   3   2  -5   51.76    4.12
   3  -2  -5   49.92    4.33
   3   2  -5   48.40    4.38
   3  -2  -5   43.87    4.35
  -3  -2   5   48.32    4.52
   3  -2  -4    1.66    1.00
   3   2  -4    3.09    1.13
  -3   2   4    3.96    0.68
   3   2  -4    4.07    1.26
  -3  -2   4    3.32    1.17
  -3  -2   4    2.92    1.06
  -3  -2   4    5.84    1.70
   3  -2  -4    3.29    1.20
   3   2  -3  413.75   11.73
  -3  -2   3  393.19   11.42
  -3  -2   3  409.63    9.91
   3   2  -3  442.67   12.24
  -3  -2   3  418.93   12.55
  -3   2   3  408.56    7.47
  -3  -2   2   33.29    3.19
  -3  -2   2   33.07    2.24
  -3   2   2   33.06    1.86
  -3  -2   2   29.92    3.08
   3  -2  -2   35.52    3.25
  -3   2   2   33.69    2.86
  -3  -2   2   28.18    2.72
   3   2  -2   36.02    3.25
  -3  -2   1  703.77   14.64
  -3  -2   1  720.24   16.06
  -3  -2   1  731.84   14.94
   3  -2  -1  724.69   15.34
  -3  -2   0   51.19    3.51
  -3  -2   0   42.68    3.22
   3  -2   0   51.71    3.42
   3  -2   0   43.16    3.35
   3   2   0   47.70    3.40
  -3  -2  -1   12.88    1.92
  -3   2  -1   13.03    1.92
  -3   2  -1   16.25    2.21
   3  -2   1   12.99    1.91
   3   2   1   12.79    1.85
   3  -2   1   13.36    1.96
   3   2   1   14.85    2.09
  -3  -2  -1   12.08    1.86
  -3   2  -1   12.37    1.89
   3  -2   1   14.13    1.63
  -3  -2  -2  436.29   10.34
   3  -2   2  443.80   11.95
   3   2   2  423.57   11.70
  -3  -2  -2  403.31    6.53
  -3   2  -2  415.02   11.36
  -3   2  -2  412.20   11.33
   3  -2   2  424.44   11.53
   3   2   2  436.10   11.57
  -3   2  -2  407.96   11.55
   3  -2   2  434.10    7.93
  -3  -2  -2  428.65   12.01
   3  -2   3    1.38    1.09
   3   2   3    0.69    1.13
   3  -2   3    2.20    1.25
   3   2   3    0.37    0.94
   3  -2   3    1.30    0.94
  -3  -2  -3    0.37    0.75
  -3  -2  -3   -0.31    0.63
   3  -2   4  111.76    6.64
   3   2   4  102.29    6.25
   3  -2   4   95.28    5.92
   3   2   4   93.98    5.95
   3  -2   4   87.38    5.70
  -3  -2  -4   99.55    5.98
   3  -2   5    9.04    2.25
   3   2   5    8.53    2.08
   3  -2   5    7.30    2.12
   3   2   5   11.11    2.41
  -3  -2  -5   11.10    2.30
   3  -2   5    5.09    1.69
   3  -2   6    2.22    1.52
  -3  -2  -6    4.98    1.70
   3   2   6    3.83    2.05
  -3  -2  -6    2.14    1.54
   3   2   7   31.20    4.43
  -3  -2  -7   41.02    4.96
  -3  -3   9    8.27    2.63
  -3  -3   8    2.31    1.58
   3   3  -8    1.39    1.19
   3  -3  -8    3.25    1.67
   3   3  -7   83.54    5.97
   3  -3  -7   83.36    3.49
  -3  -3   7   88.69    6.71
  -3  -3   6    0.52    0.95
   3   3  -6    0.90    1.09
   3  -3  -6    1.51    1.12
  -3  -3   6    1.91    1.73
   3  -3  -5   43.47    4.26
   3   3  -5   36.30    3.85
   3   3  -5   44.45    4.45
  -3  -3   5   34.12    3.66
  -3  -3   5   43.25    4.52
   3  -3  -5   37.94    4.31
  -3  -3   4   24.29    3.31
   3   3  -4   31.90    3.53
  -3  -3   4   27.67    3.04
  -3  -3   4   29.10    3.33
  -3  -3   4   22.33    3.28
   3  -3  -4   29.75    3.61
   3   3  -3    0.80    0.81
  -3  -3   3    1.57    0.88
  -3  -3   3    0.28    0.72
  -3  -3   3    0.45    0.91
  -3  -3   2  178.07    8.15
  -3  -3   2  178.87    6.22
  -3  -3   2  178.50    7.93
   3  -3  -2  173.26    7.72
  -3   3   2  166.97    6.48
  -3  -3   2  179.23    6.73
   3  -3  -1    3.21    1.17
  -3  -3   1    3.98    1.16
  -3  -3   1    3.40    1.33
  -3  -3   1    2.53    0.98
   3   3  -1    3.06    1.20
  -3  -3   1    3.76    1.23
   3  -3   0    1.94    0.94
  -3   3   0    3.86    1.28
  -3  -3   0    1.06    0.84
  -3  -3   0    2.55    0.96
   3  -3   1  104.02    5.24
   3   3   1  103.64    5.22
   3   3   1  116.36    5.42
  -3  -3  -1  109.65    6.15
  -3   3  -1  108.47    5.85
  -3   3  -1  105.47    5.15
  -3  -3  -1  102.55    5.14
  -3   3  -1  110.75    5.38
  -3  -3  -1  117.66    5.56
   3  -3   1  103.20    5.17
   3  -3   1  115.30    4.95
   3  -3   2   52.30    3.90
   3   3   2   51.78    3.92
  -3  -3  -2   55.52    4.42
  -3   3  -2   58.82    4.41
   3  -3   2   49.97    3.77
   3  -3   2   61.52    4.25
   3   3   2   51.28    3.82
   3  -3   2   50.75    2.89
   3   3   3  194.90    7.89
  -3  -3  -3  203.09    8.62
   3  -3   3  191.02    8.03
   3   3   3  188.28    7.97
   3  -3   3  186.41    8.06
   3  -3   3  174.07    7.58
  -3  -3  -3  179.70    7.58
   3  -3   3  167.72    4.00
  -3  -3  -4   18.64    2.80
   3  -3   4   23.73    3.08
   3   3   4   21.65    3.00
  -3  -3  -4   25.47    3.18
   3  -3   4   22.00    3.04
   3   3   4   19.82    3.03
   3  -3   4   20.96    2.98
  -3  -3  -5    2.16    1.18
   3  -3   5   -0.45    1.23
   3   3   5    1.34    1.35
   3  -3   5    1.47    1.33
   3   3   5   -0.96    1.16
   3  -3   5    1.00    1.02
  -3  -3  -5    0.98    1.00
   3  -3   6   84.79    6.64
   3   3   6   75.47    6.20
  -3  -3  -6   79.41    6.55
  -3  -3  -7    3.14    1.81
  -3  -4   8    5.32    2.01
   3   4  -8    3.79    1.77
  -3  -4   7    4.57    1.94
   3   4  -7    8.63    2.30
   3  -4  -7    9.76    2.54
   3   4  -6   32.32    4.04
  -3  -4   6   27.85    3.82
   3  -4  -6   23.02    3.57
  -3  -4   5   17.36    3.04
   3   4  -5   16.99    3.00
  -3  -4   5   12.62    2.50
   3   4  -4   -0.50    0.90
  -3  -4   4   -0.39    0.79
   3   4  -4    0.47    0.96
  -3  -4   4    0.55    1.13
  -3   4   4   -0.12    0.38
   3   4  -3  137.46    7.72
  -3  -4   3  139.38    6.50
  -3  -4   3  148.80    7.91
  -3  -4   3  139.77    8.16
  -3   4   3  128.96    5.98
  -3  -4   3  133.60    6.01
   3  -4  -3  124.10    7.21
   3  -4  -2   13.56    2.40
  -3   4   2   14.58    2.53
  -3   4   2   12.07    1.97
  -3   4   2   10.50    1.76
  -3  -4   2   12.65    1.94
  -3  -4   2   15.44    2.15
  -3  -4   2   12.10    2.41
  -3  -4   1  196.83    6.80
  -3  -4   1  184.56    6.82
  -3  -4   1  209.96    9.28
  -3   4   1  197.02    5.13
   3  -4  -1  197.15    8.38
   3   4  -1  204.35    9.12
   3  -4   0    7.90    1.67
  -3   4   0    8.65    1.93
  -3  -4   0    7.36    1.67
  -3  -4   0    8.76    1.58
  -3  -4   0    9.34    2.12
   3   4   0    9.75    2.13
   3  -4   1    1.99    0.97
  -3   4  -1    2.39    1.36
   3  -4   1    1.11    0.94
   3   4   1    1.10    0.66
  -3  -4  -1    2.58    1.23
  -3   4  -1    1.06    0.90
  -3  -4  -1    0.27    0.82
  -3  -4  -1    3.45    1.47
  -3   4  -1    1.28    1.07
  -3  -4  -1   -0.26    0.95
   3  -4   2  135.90    6.21
   3   4   2  135.37    6.25
  -3  -4  -2  129.35    7.17
   3  -4   2  139.87    7.05
   3  -4   2  135.28    6.12
   3   4   2  140.21    6.22
   3  -4   2  132.83    5.43
   3  -4   3    0.34    0.47
  -3  -4  -3   -0.44    0.80
   3  -4   3    1.68    1.10
   3   4   3    0.34    0.97
   3  -4   3    1.77    1.07
   3   4   3    1.78    1.25
   3  -4   3    0.87    0.97
   3  -4   4   30.17    3.62
   3   4   4   30.13    3.53
  -3  -4  -4   34.44    3.85
   3  -4   4   32.64    3.60
   3   4   4   31.40    3.50
  -3  -4  -4   33.67    3.88
   3  -4   4   23.60    3.36
  -3  -4  -5    0.45    1.01
   3  -4   5    0.48    0.98
   3   4   5    0.47    1.05
  -3  -4  -5    0.53    0.96
  -3  -4  -6    3.63    1.65
   3  -4   6    1.10    1.41
   3   4   6    1.60    1.53
  -3  -4  -6    2.39    1.44
  -3  -5   7   15.10    3.25
   3   5  -7   17.26    3.32
  -3  -5   6    0.60    1.21
   3   5  -6    0.61    1.23
   3  -5  -6    1.21    1.23
   3   5  -5    8.92    2.54
  -3  -5   5    8.86    2.19
  -3   5   4    2.57    0.76
   3   5  -4    3.45    1.65
  -3  -5   4    0.95    0.95
  -3  -5   4    1.73    1.31
  -3  -5   3    0.52    1.25
  -3   5   3    1.37    1.02
   3  -5  -3    0.51    1.03
  -3   5   3    0.49    1.18
  -3  -5   3    1.89    1.07
  -3  -5   3    0.85    0.96
  -3  -5   3    1.14    1.09
  -3   5   3    1.56    0.78
   3  -5  -2   39.57    4.28
  -3  -5   2   48.22    3.32
   3   5  -2   44.70    4.73
  -3   5   2   39.11    4.24
  -3  -5   2   39.90    3.11
  -3  -5   2   46.79    4.78
  -3  -5   2   48.48    5.02
   3  -5  -1    1.73    1.31
  -3   5   1    0.90    1.29
  -3  -5   1    1.84    0.86
  -3  -5   1    2.21    0.99
  -3   5   1    1.34    0.52
  -3  -5   1    2.54    1.46
   3   5  -1    2.57    1.48
  -3  -5   0    2.77    1.09
  -3   5   0    2.29    0.95
  -3  -5   0    2.46    1.34
  -3  -5   0    1.46    1.08
   3   5   0    1.52    1.30
  -3  -5   0    1.79    0.97
  -3  -5  -1   22.59    2.08
  -3  -5  -1   24.35    3.41
  -3  -5  -1   17.09    2.94
  -3   5  -1   21.79    2.67
  -3  -5  -2   14.92    2.74
   3  -5   2   14.93    2.17
   3  -5   2   16.65    2.32
  -3  -5  -2   12.04    2.48
   3   5   2   21.36    2.51
   3  -5   3   41.79    3.68
   3   5   3   48.22    4.02
  -3  -5  -3   42.96    4.56
   3  -5   3   53.55    5.09
   3  -5   3   53.01    4.06
   3   5   3   47.96    3.90
   3  -5   3   50.29    3.41
   3  -5   4    0.94    0.53
   3  -5   4    1.11    1.16
   3   5   4    1.12    1.02
   3   5   4    0.79    1.01
   3  -5   4    4.69    1.59
  -3  -5  -4    1.02    1.14
  -3  -5  -4    4.74    1.88
   3  -5   5    0.46    1.31
   3   5   5   -0.45    1.09
  -3  -5  -5   -0.57    1.04
   3  -5   6   23.51    3.68
   3   5   6   22.95    3.51
  -3  -5  -6   15.22    3.32
  -3  -6   6    5.72    2.16
  -3   6   5    0.34    0.98
   3   6  -5   -1.34    1.61
   3   6  -4   -0.65    1.32
  -3   6   4   -0.28    0.93
  -3  -6   4    0.69    1.65
  -3  -6   3   21.44    2.32
  -3   6   3   23.08    2.44
  -3  -6   3   24.08    2.45
  -3   6   3   20.20    2.28
  -3  -6   3   24.58    3.35
  -3  -6   3   16.95    3.41
  -3   6   3   15.77    2.30
  -3   6   2    4.25    1.49
   3   6  -2    3.03    1.74
  -3  -6   2    1.02    0.81
  -3  -6   2    2.17    0.93
  -3  -6   2    1.86    1.59
   3   6  -1   26.84    3.93
  -3  -6   1   34.95    2.50
  -3  -6   1   31.23    2.44
  -3   6   1   -0.19    0.61
  -3  -6   1   30.09    4.14
  -3   6   1   -0.18    0.54
  -3  -6   0    0.61    0.92
  -3   6   0   -0.23    0.71
  -3  -6   0    0.55    1.00
   3   6   0    0.57    1.16
  -3  -6  -1    0.72    0.98
  -3  -6  -1    0.53    1.08
  -3   6  -1   -0.65    0.94
  -3  -6  -2   21.48    3.44
  -3   6  -2   17.36    2.89
   3   6   2   23.55    2.51
   3  -6   3    0.96    0.96
   3  -6   3    0.61    0.79
   3   6   3    0.94    1.02
   3   6   3    3.27    1.21
  -3  -6  -3    0.53    1.07
  -3   6  -3   -0.49    1.26
   3   6   4    2.57    1.29
   3   6   4    3.49    1.45
   3   6   5    2.10    1.43
  -3  -6  -5    0.62    1.38
  -3  -7   3    1.42    1.58
   3   7  -2    8.76    2.74
  -3   7   2    4.02    1.57
  -3  -7   2    5.32    1.97
  -3  -7   2    5.42    2.22
  -3   7   1    0.51    1.24
  -3  -7   1    2.10    1.43
  -3  -7   1    1.29    1.76
   3   7  -1    2.60    1.77
  -3  -7   0    1.06    1.11
  -3   7   0    0.57    1.17
  -3  -7   0    0.61    1.36
   3   7   0    0.63    1.14
   3   7   1    3.67    1.76
  -3  -7  -1    2.94    1.93
  -3  -7  -2    4.03    1.96
  -3  -7  -3    9.08    2.53
  -3  -7  -4    0.56    1.15
  -3  -8   2    0.53    1.52
  -3   8   1    4.00    2.01
  -3   8   0   -0.64    1.54
  -3  -8   0    0.67    1.60
  -3  -8  -1    1.91    1.74
  -3  -8  -2    1.84    1.93
   4   0  -9   62.62    6.28
  -4   0   8   21.68    3.73
   4   0  -8   14.00    2.88
   4   0  -8   14.33    2.53
  -4   0   7   28.62    4.15
   4   0  -7   29.90    3.41
   4   0  -7   25.54    3.43
   4   0  -6   62.12    4.78
   4   0  -6   65.66    4.72
  -4   0   6   64.39    5.84
   4   0  -5    2.23    1.04
  -4   0   5    3.23    1.06
  -4   0   5    2.18    1.09
  -4   0   4  115.16    5.32
   4   0  -4  115.10    5.03
  -4   0   4  121.36    6.15
  -4   0   4  124.75    7.33
  -4   0   3   13.20    2.34
  -4   0   3   11.60    1.88
  -4   0   3    9.95    1.93
   4   0  -3   12.52    1.36
  -4   0   3   10.47    1.77
  -4   0   2   11.05    2.06
  -4   0   2   14.35    2.22
  -4   0   2   13.75    2.13
  -4   0   2    7.89    1.61
  -4   0   2    9.65    1.69
  -4   0   1  104.07    5.63
  -4   0   1  105.69    5.83
  -4   0   1  106.28    5.83
  -4   0   0  115.81    6.03
  -4   0   0  105.69    5.89
  -4   0   0  118.00    5.69
   4   0   0  120.30    6.39
  -4   0  -1    1.53    0.83
   4   0   1    0.73    0.99
   4   0   1    1.54    1.05
  -4   0  -1    1.16    0.99
  -4   0  -1    0.73    0.87
   4   0   2  264.44   10.19
  -4   0  -2  270.91    8.15
  -4   0  -2  257.27    9.83
   4   0   2  267.23    9.91
  -4   0  -2  259.89   10.18
  -4   0  -2  250.02    7.14
   4   0   3   56.43    4.82
   4   0   3   55.27    4.70
  -4   0  -3   61.41    2.79
   4   0   4  147.35    8.15
  -4   0  -4  154.92    7.01
   4   0   4  133.66    7.57
   4   0   5  129.32    8.05
  -4   0  -5  116.00    6.69
  -4   0  -6    7.16    2.13
   4   0   6    6.12    2.61
  -4   0  -7  101.83    7.64
  -4  -1   8   13.41    3.02
   4   1  -8   11.43    2.71
   4  -1  -8   11.04    2.12
   4  -1  -8   12.24    2.75
   4   1  -7   56.94    5.01
   4  -1  -7   52.21    4.99
   4  -1  -7   52.98    4.05
   4   1  -7   57.89    5.09
  -4  -1   7   41.67    5.04
  -4  -1   6    1.16    1.18
  -4   1   6   -0.58    1.06
   4   1  -6    0.77    0.93
   4   1  -6    1.27    1.22
   4  -1  -6    0.85    0.87
   4  -1  -5    0.50    1.02
  -4  -1   5    0.32    0.81
  -4   1   5    0.55    0.56
   4   1  -5    0.31    0.68
   4  -1  -5    0.70    0.78
  -4  -1   5   -0.43    1.12
  -4   1   4  933.46   16.49
  -4  -1   4  947.56   18.92
   4  -1  -4  951.93   17.89
  -4  -1   4  973.48   20.72
  -4   1   4  944.70   17.68
  -4  -1   4  976.61   22.52
  -4   1   4  930.98   21.85
  -4  -1   3  412.82   11.75
   4  -1  -3  418.35    9.46
  -4   1   3  423.90   10.42
  -4  -1   3  408.81   12.19
   4  -1  -3  375.30   12.62
  -4  -1   3  430.33   13.67
  -4  -1   3  421.74   12.43
  -4   1   3  433.12   13.39
  -4   1   3  415.74   10.61
  -4  -1   2  178.70    7.45
  -4  -1   2  183.66    7.82
   4  -1  -2  171.10    4.62
  -4   1   2  159.47    6.25
  -4  -1   2  168.42    7.46
   4  -1  -2  176.89    7.91
  -4  -1   2  169.07    8.01
  -4   1   2  168.43    7.78
  -4  -1   2  178.77    7.53
   4  -1  -1   13.45    2.15
  -4  -1   1    9.79    1.97
  -4   1   1   18.90    2.42
  -4  -1   1   12.85    2.13
  -4  -1   1   15.11    2.23
  -4  -1   1   11.32    1.98
  -4  -1   0  117.03    6.04
  -4  -1   0  126.19    6.44
   4  -1   0  110.87    3.27
  -4  -1   0  115.38    5.95
   4  -1   0  118.75    6.37
  -4  -1   0  111.01    6.00
  -4   1   0  116.06    5.52
   4  -1   1  605.29   15.56
  -4   1  -1  653.04   14.61
  -4  -1  -1  636.59   15.53
  -4  -1  -1  615.41    9.26
  -4  -1  -1  637.81   16.01
   4  -1   1  621.57   11.14
   4  -1   1  601.77   15.19
  -4  -1  -1  627.37   14.20
  -4   1  -1  626.64   12.89
   4  -1   2  594.30   14.73
  -4  -1  -2  592.31   14.84
  -4  -1  -2  617.01   10.21
  -4   1  -2  603.29   12.51
  -4  -1  -2  621.95   14.73
   4  -1   2  582.69   14.10
  -4  -1  -2  623.62    9.87
  -4  -1  -2  595.50   11.78
  -4  -1  -3    0.45    0.61
   4  -1   3    0.42    0.85
   4  -1   3    0.90    1.08
  -4  -1  -3    0.81    0.65
   4  -1   3    0.30    0.81
  -4  -1  -4   33.66    3.38
   4  -1   4   27.75    3.58
   4   1   4   29.55    3.67
   4  -1   4   29.75    3.25
   4  -1   4   28.46    3.73
  -4  -1  -4   26.74    2.10
   4  -1   5   26.05    3.74
  -4  -1  -5   21.72    3.10
   4  -1   5   25.87    3.41
  -4  -1  -6   39.74    4.48
   4  -1   6   36.91    4.66
   4   1   6   39.21    4.90
  -4  -1  -7   14.84    3.10
  -4  -2   8    6.51    2.29
   4  -2  -8   13.81    2.99
   4   2  -8   10.03    2.05
  -4  -2   7   16.23    3.27
   4  -2  -7   20.24    3.25
   4   2  -7   23.07    3.02
  -4  -2   7   24.68    3.42
   4  -2  -6   42.52    4.41
  -4  -2   6   45.84    4.13
   4   2  -6   38.56    4.31
  -4  -2   6   46.31    5.11
   4   2  -6   41.03    4.01
   4  -2  -5    2.06    1.55
  -4  -2   5    0.56    1.13
  -4   2   5    1.82    0.55
   4   2  -5    4.01    1.72
   4   2  -5    2.45    1.11
  -4  -2   5    1.00    1.12
   4  -2  -5    2.32    1.11
  -4  -2   5    3.86    1.40
  -4  -2   5    3.41    1.24
  -4   2   4   77.48    3.74
  -4  -2   4   69.46    5.00
  -4  -2   4   76.21    4.19
   4  -2  -4   74.75    4.65
  -4  -2   4   66.07    5.42
  -4  -2   3    7.39    1.95
   4  -2  -3    6.03    1.75
  -4   2   3    8.04    1.79
  -4  -2   3    7.74    1.81
  -4  -2   3    5.16    1.57
  -4   2   3    6.48    1.22
  -4  -2   3    6.11    1.10
  -4  -2   3    6.48    1.63
  -4  -2   2   10.79    2.20
   4  -2  -2    5.46    1.59
  -4   2   2    7.53    1.68
  -4  -2   2    5.49    1.59
  -4   2   2    7.64    1.75
  -4  -2   2    9.49    1.91
  -4  -2   2    5.78    1.57
  -4   2   2    6.73    1.20
  -4  -2   2    6.58    1.76
  -4  -2   2    8.23    0.95
  -4   2   1   64.49    4.40
  -4  -2   1   67.30    4.51
  -4  -2   1   62.05    4.69
  -4   2   1   63.62    4.46
  -4  -2   1   46.81    1.62
  -4  -2   1   66.33    5.06
  -4  -2   1   59.71    4.42
  -4  -2   1   62.99    4.82
   4  -2  -1   64.53    4.49
  -4  -2   0   85.57    5.49
  -4   2   0   76.99    4.82
  -4  -2   0   71.29    4.77
  -4   2   0   82.41    5.11
  -4  -2   0   94.27    5.58
  -4  -2   0   74.10    2.39
   4  -2   0   84.62    4.82
   4  -2   0   84.94    5.42
   4   2   0   89.06    5.40
   4  -2   1    0.94    0.74
  -4   2  -1   -0.35    1.07
   4  -2   1    1.52    0.98
   4   2   1   -0.38    0.99
   4  -2   1   -0.36    0.80
   4   2   1   -0.36    0.80
  -4   2  -1    0.38    0.84
  -4  -2  -1    0.39    0.79
   4  -2   1   -0.22    0.45
  -4   2  -1    0.71    0.97
  -4  -2  -1   -0.36    0.88
  -4  -2  -1    0.45    0.49
   4  -2   2  167.60    8.06
   4   2   2  178.57    8.18
  -4  -2  -2  183.87    5.04
  -4   2  -2  193.00    7.93
  -4   2  -2  187.98    8.16
  -4  -2  -2  188.34    8.33
   4  -2   2  177.99    8.10
   4   2   2  173.91    7.89
  -4   2  -2  191.53    8.49
  -4  -2  -2  188.77    8.52
  -4  -2  -2  187.42    6.33
  -4  -2  -2  180.62    8.43
   4  -2   3   43.15    4.30
   4   2   3   34.94    3.88
   4  -2   3   41.23    4.05
   4   2   3   33.54    3.76
  -4  -2  -3   44.25    3.52
   4  -2   3   39.95    3.58
  -4  -2  -3   42.30    4.24
   4  -2   4   95.83    6.65
   4   2   4   93.10    6.55
  -4  -2  -4   96.42    5.83
   4  -2   4   89.97    5.79
  -4  -2  -4   95.15    6.48
   4  -2   5   68.64    6.01
   4   2   5   80.50    6.45
  -4  -2  -5   84.91    6.00
   4  -2   5   78.21    5.94
   4  -2   6   13.63    3.03
   4   2   6   10.41    2.67
  -4  -2  -6    7.01    2.14
  -4  -2  -7   77.86    6.72
  -4  -3   8    3.31    2.00
   4  -3  -8    6.27    2.28
   4   3  -8    8.13    2.04
  -4  -3   7   30.12    4.37
   4  -3  -7   21.94    3.52
   4   3  -7   27.86    3.67
  -4  -3   6    1.24    1.59
  -4  -3   6   -0.44    1.13
   4  -3  -6    0.49    1.18
   4   3  -6    0.98    1.09
  -4  -3   5    2.42    1.56
   4   3  -5    2.99    1.43
  -4  -3   5    1.49    1.12
  -4  -3   5    4.54    1.79
   4  -3  -5    2.13    1.16
   4   3  -5    2.90    1.39
  -4  -3   5    2.67    1.46
  -4  -3   4  544.40   13.06
  -4  -3   4  514.26   15.16
  -4  -3   4  500.68   16.15
  -4  -3   4  531.28   14.51
  -4   3   4  508.42   10.55
   4   3  -4  500.48   15.33
  -4  -3   3  247.52   10.06
  -4  -3   3  239.07    7.56
  -4  -3   3  218.09   10.14
  -4  -3   3  245.13   11.09
   4  -3  -3  227.17    9.87
   4   3  -3  227.83    9.89
  -4   3   3  229.26    8.87
  -4  -3   3  221.62    8.74
  -4   3   2   69.77    4.64
  -4  -3   2   70.11    4.70
  -4  -3   2   72.36    5.47
  -4   3   2   65.80    4.70
  -4  -3   2   64.99    4.70
  -4  -3   2   67.81    3.56
  -4   3   2   70.97    3.02
  -4  -3   2   64.99    5.27
   4  -3  -2   72.96    5.25
   4  -3  -1    7.39    1.71
  -4   3   1    4.48    1.37
  -4  -3   1    5.32    1.58
  -4   3   1    7.15    1.59
  -4  -3   1    7.04    1.70
  -4  -3   1    4.86    1.56
  -4  -3   1    6.94    1.83
  -4   3   0   40.96    3.54
  -4  -3   0   46.96    3.91
  -4   3   0   49.05    4.41
  -4  -3   0   46.77    4.42
  -4   3   0   45.34    3.81
  -4  -3   0   42.89    3.82
  -4  -3   0   46.10    4.47
   4  -3   0   45.05    3.69
  -4   3  -1  319.30   10.95
  -4   3  -1  326.15   10.52
  -4  -3  -1  328.98   10.72
   4  -3   1  321.29    9.51
  -4   3  -1  287.67   10.16
  -4  -3  -1  316.07   10.89
  -4  -3  -1  315.98    8.30
   4  -3   1  324.15    9.23
   4  -3   1  324.32   10.78
   4   3   1  324.71   10.82
   4  -3   2  335.24   11.40
   4   3   2  335.41   11.36
  -4  -3  -2  336.84   12.17
  -4  -3  -2  299.52    5.44
  -4   3  -2  318.67   11.10
   4  -3   2  325.51   10.99
   4   3   2  322.79   10.92
   4  -3   2  337.07   10.46
  -4  -3  -2  332.72    9.46
   4  -3   2  331.59    8.09
  -4  -3  -3    2.40    1.38
   4  -3   3    2.24    1.29
   4   3   3    2.23    1.28
   4   3   3    3.34    1.37
   4  -3   3    6.28    1.87
   4  -3   3    0.77    0.99
  -4  -3  -3    2.42    1.22
  -4  -3  -4   16.08    2.93
   4  -3   4   16.94    2.90
   4   3   4   14.89    2.78
   4  -3   4   18.67    2.86
  -4  -3  -4   10.82    2.28
   4  -3   5   10.63    2.64
   4   3   5   11.07    2.66
  -4  -3  -5   10.22    2.26
  -4  -3  -6   23.72    3.69
   4   4  -8    8.28    2.30
   4   4  -7    7.27    2.16
  -4  -4   7    3.98    2.00
   4  -4  -7    9.54    2.60
  -4  -4   6   11.25    2.89
   4   4  -6    6.14    2.03
  -4  -4   6    7.94    2.17
   4  -4  -6   10.19    2.49
   4   4  -5    2.76    1.59
  -4  -4   5   -0.65    1.19
  -4  -4   5    1.73    1.42
  -4  -4   5    2.54    2.31
  -4  -4   4   26.51    3.74
  -4   4   4   23.09    3.03
  -4  -4   4   21.09    2.94
  -4  -4   4   26.97    3.17
  -4  -4   4   22.87    3.72
   4   4  -4   29.27    3.89
  -4  -4   3    0.51    1.03
   4  -4  -3    1.00    1.44
  -4   4   3    3.57    1.38
  -4  -4   3    1.42    1.25
  -4   4   3    1.52    1.04
  -4  -4   3    0.76    1.09
  -4  -4   3    1.92    1.16
  -4  -4   3    2.25    1.44
   4   4  -3    1.06    0.96
   4  -4  -2    2.74    1.38
  -4   4   2    2.33    1.13
  -4  -4   2    2.01    1.21
  -4   4   2    2.83    1.28
  -4  -4   2    1.78    1.30
  -4  -4   2    4.03    1.50
  -4  -4   2    2.71    0.98
  -4  -4   2    3.20    1.45
  -4   4   2    2.21    0.37
  -4  -4   1   10.44    2.31
   4  -4  -1    6.15    1.71
  -4   4   1    8.12    2.22
  -4   4   1   10.94    1.96
  -4  -4   1    9.34    1.92
  -4   4   1   11.27    1.97
  -4  -4   1   13.07    2.12
  -4   4   0   29.41    3.02
  -4   4   0   30.83    3.72
  -4  -4   0   28.12    3.07
  -4   4   0   29.49    3.11
  -4  -4   0   26.61    3.10
   4  -4   0   28.20    3.20
   4  -4   1    0.62    0.93
  -4   4  -1    1.34    1.28
   4  -4   1    0.37    0.88
   4   4   1   -0.37    0.94
  -4  -4  -1    2.02    1.37
  -4   4  -1   -0.35    1.01
  -4  -4  -1   -0.37    1.11
  -4  -4  -1    0.52    1.06
  -4   4  -1    0.33    0.91
  -4  -4  -1    0.70    1.19
  -4  -4  -2   54.35    5.28
   4  -4   2   60.55    4.69
   4  -4   2   58.34    4.50
  -4  -4  -2   56.58    4.20
   4   4   2   62.57    4.70
   4  -4   2   52.62    3.47
   4  -4   2   58.59    4.66
   4   4   2   60.51    4.71
   4  -4   3   13.52    2.48
   4   4   3   15.33    2.58
   4  -4   3   12.70    2.42
   4   4   3   18.49    2.82
   4  -4   3   15.87    2.66
   4  -4   3   13.55    1.37
  -4  -4  -3   18.54    2.70
   4   4   4   32.59    4.09
   4  -4   4   27.84    3.65
  -4  -4  -4   25.31    3.42
   4  -4   5   35.52    4.45
   4   4   5   34.56    4.40
  -4  -4  -5   22.72    3.43
  -4  -4  -6    2.31    1.57
  -4  -5   6    0.70    1.28
   4   5  -6   -0.63    1.28
   4  -5  -6    0.60    1.21
  -4  -5   5    7.68    2.46
   4   5  -5    8.72    2.47
  -4   5   5    5.47    1.75
  -4  -5   5    5.00    1.86
  -4  -5   5    5.32    1.97
  -4  -5   5    5.59    2.38
   4   5  -4  176.70    9.94
  -4  -5   4  155.05    8.00
  -4   5   4  152.86    5.77
  -4  -5   4  159.62    9.98
  -4   5   4  163.87    7.69
  -4  -5   4  159.36    7.54
  -4   5   3   66.82    4.69
  -4  -5   3   73.83    4.94
  -4  -5   3   69.40    5.09
  -4   5   3   69.96    5.05
  -4  -5   3   69.50    4.93
   4   5  -3   75.06    6.50
   4  -5  -2    8.58    2.25
  -4   5   2    6.54    1.68
  -4  -5   2    6.37    1.83
  -4   5   2    9.61    1.81
  -4  -5   2    8.26    1.85
   4  -5  -1    2.76    1.51
  -4   5   1    0.93    0.97
  -4  -5   1    0.97    1.06
  -4   5   1    0.88    0.92
  -4  -5   1    1.54    1.22
   4   5  -1    1.73    1.49
  -4  -5   1    2.30    1.57
  -4   5   1    1.73    0.68
   4  -5   0    7.00    1.83
  -4   5   0    5.04    1.46
  -4  -5   0    7.91    1.82
  -4  -5   0    5.06    1.85
  -4   5   0    4.79    1.49
  -4  -5   0    7.23    1.72
  -4  -5  -1   86.94    3.88
  -4  -5  -1   87.81    6.77
   4  -5   1   94.30    5.66
   4  -5   2  110.77    6.89
  -4  -5  -2  110.44    7.75
   4  -5   2  107.05    5.49
   4  -5   2  108.88    6.25
   4   5   2  104.22    6.12
   4  -5   3    5.33    1.17
   4  -5   3    6.63    1.85
   4   5   3    6.71    1.79
   4  -5   3    6.63    1.84
   4   5   3    7.09    1.93
  -4  -5  -3    5.26    1.69
   4  -5   4    5.11    1.89
   4   5   4    3.74    1.59
  -4  -5  -4    6.88    2.00
   4  -5   5    0.52    1.34
   4   5   5    1.55    1.49
  -4  -5  -5   -0.55    1.23
   4   6  -4    4.11    1.87
  -4   6   4    1.37    1.12
  -4   6   4    2.55    1.32
  -4   6   3    0.96    0.96
  -4  -6   3   -0.96    0.97
  -4   6   3    0.30    0.91
  -4   6   3    0.35    0.78
  -4  -6   3    0.42    1.14
  -4  -6   3    0.70    1.28
  -4   6   2    0.29    0.95
  -4  -6   2   -0.89    1.00
  -4   6   2    0.55    1.03
  -4  -6   2    0.67    1.35
   4   6  -2    0.66    1.34
  -4   6   1    0.28    0.85
  -4  -6   1    0.86    1.08
   4   6  -1    0.64    1.17
  -4  -6   1   -0.64    1.30
  -4   6   1   -0.27    1.06
   4  -6   0    5.11    1.74
  -4  -6   0    4.72    1.42
  -4  -6   0    1.86    1.69
   4  -6   1    1.67    1.31
  -4  -6  -1    0.61    0.96
   4  -6   2    8.55    1.92
  -4  -6  -2    9.03    2.45
   4   6   3    3.14    1.38
  -4  -6  -3    3.05    1.66
   4   6   4    3.04    1.37
  -4  -6  -4    1.08    1.21
  -4   7   2    0.47    1.05
  -4  -7   0   -0.68    1.50
   5   0  -8    5.44    1.80
  -5   0   7    2.77    1.66
   5   0  -7    2.96    1.22
   5   0  -6   97.26    5.60
  -5   0   6  101.70    5.20
   5   0  -5   57.81    3.80
  -5   0   5   58.43    4.26
  -5   0   5   67.67    5.08
  -5   0   5   62.19    6.01
  -5   0   4  237.62    8.87
   5   0  -4  241.58    6.42
  -5   0   4  217.32    8.91
  -5   0   4  246.79   10.35
  -5   0   4  237.87   11.21
  -5   0   3   73.34    5.02
  -5   0   3   72.74    5.64
  -5   0   3   66.88    4.80
  -5   0   3   71.00    5.80
  -5   0   3   62.32    5.11
  -5   0   2    2.39    1.23
  -5   0   2    4.22    1.49
  -5   0   2    6.37    1.80
  -5   0   2    5.11    1.60
  -5   0   2    3.52    1.42
  -5   0   1  293.62   10.72
  -5   0   1  286.27   11.01
  -5   0   1  275.20   10.30
  -5   0   1  297.26   10.97
  -5   0   0   12.90    2.32
   5   0   0   17.07    2.76
  -5   0   0   14.96    2.58
  -5   0   0    8.87    2.03
  -5   0  -1  194.30    8.92
  -5   0  -1  194.12    9.27
  -5   0  -1  207.45    7.95
   5   0   1  212.43    9.74
  -5   0  -2   20.19    2.30
  -5   0  -2   13.68    2.14
   5   0   2   21.09    3.20
   5   0   2   15.37    2.91
  -5   0  -2   21.63    3.35
  -5   0  -2   17.22    2.89
  -5   0  -3    1.88    0.78
   5   0   3    3.23    1.62
   5   0   4   65.63    5.94
   5   0   5    2.51    1.71
   5  -1  -8   13.56    2.69
  -5  -1   7    7.72    2.47
   5  -1  -7    9.48    2.21
  -5  -1   6   -0.35    1.19
   5  -1  -6   -0.38    0.97
  -5   1   5  134.37    8.63
  -5   1   5  116.10    5.40
  -5  -1   5  117.16    6.38
  -5  -1   5  111.42    7.08
  -5   1   5  123.04    6.13
   5  -1  -5  122.97    5.83
  -5  -1   5  126.84    8.54
   5  -1  -4    5.73    1.95
  -5  -1   4    8.83    2.39
  -5   1   4    3.91    1.90
  -5   1   4    5.93    1.58
  -5  -1   4    8.54    2.07
   5  -1  -4    5.65    1.17
  -5  -1   4    7.36    1.73
  -5  -1   4    3.66    1.50
  -5   1   4    7.42    1.71
   5  -1  -3    0.96    1.16
  -5  -1   3   -0.54    0.85
  -5   1   3   -0.51    0.80
  -5  -1   3    0.44    0.80
  -5  -1   3    0.41    0.90
  -5  -1   3    1.89    1.22
   5  -1  -3    0.53    0.34
  -5   1   3    0.32    0.91
  -5  -1   3   -0.89    0.90
  -5   1   3   -0.35    0.85
  -5  -1   2   76.85    5.50
  -5  -1   2   76.23    5.37
  -5  -1   2   82.20    5.89
  -5   1   2   85.60    5.12
  -5  -1   2   74.11    5.50
  -5  -1   2   83.35    6.14
  -5   1   2   70.28    5.45
  -5  -1   1   26.29    3.30
  -5  -1   1   25.44    3.34
  -5  -1   1   21.95    3.14
  -5  -1   1   21.24    3.04
  -5   1   1   29.30    3.42
  -5  -1   0  107.54    6.53
  -5  -1   0   99.96    6.56
  -5  -1   0  114.96    6.56
  -5  -1   0  105.07    6.55
  -5   1   0  119.20    6.16
  -5   1  -1   59.74    4.54
  -5   1  -1   51.80    4.65
  -5  -1  -1   56.78    4.91
  -5  -1  -1   45.88    4.59
   5  -1   1   54.32    2.40
  -5  -1  -1   58.33    4.49
  -5  -1  -1   61.68    5.09
   5  -1   1   47.66    4.66
  -5   1  -1   53.10    3.81
  -5  -1  -2    1.62    1.14
  -5  -1  -2    0.25    0.95
  -5   1  -2    0.35    1.13
   5  -1   2    0.50    1.29
   5  -1   2    3.26    1.58
   5   1   2    0.47    1.34
  -5  -1  -2    0.52    1.24
  -5   1  -2    2.36    1.36
  -5  -1  -2    0.48    1.45
   5  -1   2    0.20    0.51
   5  -1   3  154.84    8.76
   5  -1   3  167.58    6.60
  -5  -1  -3  159.12    6.32
  -5  -1  -4   22.68    2.67
   5  -1   4   24.49    3.79
   5  -2  -8    3.31    1.51
  -5  -2   7    0.72    1.60
   5  -2  -7   -0.48    0.88
   5  -2  -6   66.22    5.02
  -5  -2   6   66.93    5.19
  -5  -2   6   64.58    5.92
  -5  -2   6   60.89    6.35
  -5   2   5   44.81    3.09
  -5  -2   5   44.33    4.29
   5  -2  -5   44.49    3.86
  -5  -2   5   46.39    4.94
  -5   2   4  154.87    6.57
  -5  -2   4  174.05    8.40
   5  -2  -4  157.07    6.45
  -5  -2   4  166.74    8.92
  -5   2   4  162.90    6.05
  -5  -2   4  157.38    9.45
  -5   2   4  179.57    8.85
  -5  -2   4  158.95    8.39
  -5   2   3   50.17    4.53
  -5  -2   3   43.01    4.32
  -5  -2   3   59.53    4.96
  -5   2   3   50.87    4.73
  -5  -2   3   44.54    4.48
   5  -2  -3   48.40    3.11
  -5   2   3   43.32    3.16
  -5  -2   3   52.13    4.98
   5  -2  -3   50.97    4.93
  -5  -2   3   45.23    5.00
   5  -2  -2    2.26    1.36
  -5  -2   2    1.61    1.29
  -5  -2   2    1.37    1.02
  -5   2   2    4.22    1.63
  -5  -2   2    0.42    1.16
  -5   2   2    1.82    1.31
  -5  -2   2    0.46    1.02
  -5   2   2    4.73    1.29
  -5  -2   2    1.01    1.03
  -5   2   1  214.97    9.06
  -5  -2   1  201.32    8.83
  -5  -2   1  199.45    9.23
  -5   2   1  206.77    9.28
  -5  -2   1  205.54    9.25
  -5  -2   1  216.14   10.22
   5  -2  -1  203.05    8.67
  -5  -2   1  207.79    9.66
  -5  -2   0    6.71    1.82
  -5  -2   0   10.70    2.28
  -5   2   0   10.23    2.21
  -5  -2   0    6.86    1.95
  -5   2   0    8.29    1.96
  -5  -2   0    6.39    2.01
   5  -2   0    6.83    1.08
  -5  -2  -1  137.55    7.70
  -5   2  -1  146.82    7.37
  -5   2  -1  137.33    7.31
  -5  -2  -1  158.88    7.93
  -5   2  -1  144.09    7.74
  -5  -2  -1  138.74    7.71
  -5  -2  -1  157.80    7.57
   5  -2   1  147.01    7.87
   5   2   1  143.78    7.79
  -5  -2  -2   11.44    2.19
  -5  -2  -2    9.81    1.49
  -5   2  -2    7.14    2.01
   5  -2   2    8.49    2.23
   5   2   2    9.98    2.40
   5   2   2    9.25    2.38
  -5   2  -2    8.94    2.26
  -5  -2  -2   15.38    2.84
  -5  -2  -2   11.10    1.33
  -5   2  -2   11.09    2.30
  -5  -2  -2   11.92    2.53
  -5  -2  -3    2.08    1.22
   5  -2   3    0.54    1.38
   5   2   3    1.07    1.09
  -5  -2  -3    0.99    0.85
   5  -2   3    1.32    1.13
   5  -2   4   38.64    4.72
  -5  -2  -4   42.01    3.69
   5   2   4   37.35    4.55
   5  -2   4   53.33    4.50
   5  -3  -8    5.83    2.18
   5  -3  -7    2.62    1.51
  -5  -3   6   -0.72    1.47
   5  -3  -6   -0.92    1.03
  -5  -3   6   -0.64    1.43
  -5  -3   5   59.11    4.12
  -5  -3   5   64.35    6.13
  -5  -3   4    2.71    1.74
  -5   3   4    5.07    1.78
  -5  -3   4    5.54    1.88
  -5  -3   4    7.44    1.97
  -5   3   4    5.65    1.48
  -5  -3   4    8.29    2.41
  -5  -3   4    6.57    1.29
   5  -3  -4    7.14    1.66
  -5  -3   3    0.63    1.15
  -5  -3   3   -0.50    1.36
  -5   3   3    0.87    1.18
  -5  -3   3   -0.87    1.19
  -5   3   3    0.47    1.13
  -5  -3   3    0.47    1.29
  -5  -3   3   -0.57    0.90
  -5   3   3    0.99    0.67
  -5  -3   3   -0.16    0.50
  -5  -3   2   33.07    4.23
  -5   3   2   33.83    3.65
  -5  -3   2   34.85    3.81
  -5  -3   2   32.65    3.94
  -5  -3   2   37.11    4.04
  -5   3   2   24.77    3.34
  -5   3   2   27.56    2.42
  -5  -3   2   31.51    4.10
   5  -3  -2   32.56    3.82
  -5  -3   1   13.80    2.69
   5  -3  -1   18.93    2.86
  -5  -3   1   14.75    2.74
  -5   3   1   20.55    3.00
  -5  -3   1   14.31    2.73
  -5   3   1   15.04    2.56
  -5  -3   1   10.26    0.74
  -5  -3   1   15.39    2.76
  -5  -3   1   18.67    3.26
  -5   3   0   46.75    4.67
  -5   3   0   57.95    4.71
  -5  -3   0   52.87    4.69
  -5   3   0   55.79    4.81
  -5  -3   0   43.70    4.48
  -5  -3   0   45.40    1.92
   5  -3   0   48.04    4.07
   5  -3   1   19.75    2.45
  -5   3  -1   20.99    3.15
   5  -3   1   19.68    3.08
   5   3   1   16.01    2.81
  -5  -3  -1   19.16    1.70
  -5   3  -1   18.19    2.84
  -5  -3  -1   16.24    2.85
   5  -3   1   18.13    2.36
  -5   3  -1   22.43    3.08
  -5  -3  -1   20.00    3.00
  -5   3  -2    1.79    1.41
   5  -3   2    1.97    1.34
   5   3   2    1.98    1.42
  -5   3  -2    2.40    1.45
   5  -3   2    0.65    0.84
  -5  -3  -2    2.04    0.87
   5  -3   3   74.41    6.22
   5   3   3   65.75    5.78
  -5  -3  -3   89.21    5.00
   5  -3   3   78.72    5.36
   5  -3   4   12.20    2.85
   5   3   4   14.44    3.11
   5  -3   4   15.77    2.67
   5   4  -7    0.60    1.09
   5  -4  -7    0.57    1.15
   5   4  -6   23.66    3.83
   5  -4  -6   21.82    3.33
  -5  -4   5   24.58    4.12
   5  -4  -5   20.00    3.07
  -5   4   4   56.29    5.17
  -5  -4   4   61.56    5.38
  -5  -4   4   56.69    5.99
  -5  -4   4   66.66    6.75
  -5  -4   3   17.22    3.49
  -5   4   3   12.45    2.44
  -5  -4   3   12.87    2.47
  -5   4   3   10.20    2.39
  -5  -4   3   12.04    2.53
  -5  -4   3   10.65    1.65
  -5  -4   3   14.52    3.09
   5  -4  -2    0.49    1.19
  -5   4   2    0.44    0.98
  -5  -4   2   -0.44    1.39
  -5   4   2   -1.22    1.23
  -5  -4   2   -0.41    1.18
  -5  -4   2   -0.41    0.73
  -5   4   2    0.14    0.48
  -5  -4   2   -0.62    1.12
  -5   4   1   72.47    5.20
  -5  -4   1   80.35    5.62
  -5  -4   1   70.42    3.53
  -5   4   1   67.40    5.26
  -5  -4   1   71.51    5.44
  -5  -4   1   68.58    6.26
   5  -4  -1   72.86    5.51
   5  -4   0    2.35    1.23
  -5   4   0    2.53    1.49
  -5  -4   0    0.89    1.40
  -5   4   0    0.39    1.38
  -5  -4   0    2.49    1.36
  -5   4  -1   44.64    4.24
  -5  -4  -1   45.04    4.45
   5  -4   1   47.49    3.96
  -5   4  -1   52.02    4.59
  -5  -4  -1   57.82    5.12
  -5  -4  -1   49.46    3.41
   5  -4   1   51.05    4.09
   5  -4   2    1.19    0.75
   5  -4   2    0.48    1.39
   5   4   2    0.48    1.46
   5  -4   2   -0.39    0.99
  -5  -4  -2    0.59    0.76
   5  -4   3   -0.52    1.24
   5   4   3   -1.04    1.33
   5  -4   4   13.54    2.99
   5   4   4    9.56    2.51
   5  -5  -6    0.57    1.36
  -5   5   5   16.75    3.13
  -5  -5   5   11.15    2.81
  -5   5   4    2.84    1.43
  -5  -5   4    0.47    1.61
   5   5  -4    6.00    2.18
  -5  -5   4    3.62    1.86
  -5   5   3    0.44    0.89
  -5  -5   3    0.44    1.39
  -5   5   3    3.27    1.53
  -5  -5   3    0.41    1.34
  -5   5   2    2.90    1.36
  -5  -5   2    5.04    2.02
  -5   5   2    2.70    1.41
  -5  -5   2    5.51    1.79
  -5  -5   2    8.08    2.45
  -5   5   1    7.17    1.92
  -5  -5   1    5.82    2.00
  -5   5   1    7.45    1.85
  -5  -5   1    7.77    2.09
   5  -5   0   10.74    2.21
  -5   5   0   14.08    2.51
  -5  -5   0   12.72    2.56
  -5  -5   0   12.38    3.02
  -5   5   0    8.68    2.06
  -5  -5   0   16.75    2.79
   5  -5   1    1.09    1.05
   5  -5   1    2.48    1.36
  -5  -5  -1    0.65    1.32
   5  -5   2    2.31    1.46
   5   5   2    2.32    1.40
  -5  -5  -2    1.31    1.69
   5  -5   3   17.36    3.03
   5   5   3   19.53    3.22
   5  -5   4    4.28    2.12
   5   5   4    2.15    1.54
  -5   6   5    8.49    2.35
  -5   6   4    9.05    2.18
  -5   6   2   -0.37    1.07
  -5   6   1   12.51    2.39
  -5   6   0   -0.37    1.17
  -6   0   6    2.94    1.77
  -6   0   5   19.54    3.65
  -6   0   5   26.76    3.52
  -6   0   5   24.41    3.09
  -6   0   4  131.00    7.37
  -6   0   4  152.86    9.11
  -6   0   4  142.33    7.70
  -6   0   4  160.52    9.77
  -6   0   3    4.25    1.91
  -6   0   3    5.10    1.74
  -6   0   3    5.65    1.99
  -6   0   3    3.66    1.61
  -6   0   2    5.59    2.03
  -6   0   2    7.08    2.27
  -6   0   2    8.16    2.14
  -6   0   2    7.24    2.06
  -6   0   1   46.99    4.96
  -6   0   1   51.65    5.00
  -6   0   0   47.05    4.98
  -6   0   0   57.02    4.93
  -6   0  -1  185.61    8.26
  -6   0  -1  194.36   10.09
   6   0   1  197.84   10.24
  -6   0  -1  192.02    8.29
  -6   0  -2   -0.30    0.86
  -6   0  -2    0.68    1.15
   6   0   2   -1.19    1.62
  -6   0  -2    0.60    1.34
   6   0   3    3.12    1.97
   6  -1  -6   13.54    2.01
  -6  -1   6   18.59    3.37
  -6   1   5   42.35    5.34
   6  -1  -5   43.04    2.95
  -6  -1   5   36.67    4.04
  -6  -1   5   52.76    5.24
  -6   1   5   45.19    4.09
  -6  -1   5   50.43    5.87
  -6  -1   4    0.68    1.62
  -6   1   4    0.64    1.31
  -6   1   4    0.41    1.34
  -6  -1   4    0.59    1.20
   6  -1  -4    0.75    0.37
  -6  -1   4    0.47    1.35
  -6  -1   4    1.05    1.26
  -6   1   4    1.51    1.08
  -6  -1   3    7.53    2.35
  -6   1   3    8.22    2.39
  -6  -1   3    6.91    2.10
  -6  -1   3    3.96    1.78
  -6   1   3    7.34    1.92
  -6  -1   3    6.87    2.04
  -6   1   3    7.60    1.99
  -6  -1   2  154.92    8.87
  -6   1   2  168.55    8.12
  -6  -1   2  190.69    9.72
  -6  -1   2  166.48    9.36
  -6   1   2  191.84    9.22
  -6   1   2  190.55    9.65
  -6  -1   1   40.06    4.50
  -6  -1   1   37.39    4.55
  -6  -1   1   41.59    4.59
  -6   1   1   42.73    4.50
  -6   1   0   32.33    3.69
  -6  -1   0   30.71    3.80
  -6  -1   0   32.96    4.22
  -6  -1  -1   24.44    3.23
  -6   1  -1   24.68    3.04
  -6   1  -1   28.47    3.65
   6  -1   1   24.72    3.74
  -6  -1  -1   18.99    3.36
  -6  -1  -2   17.93    2.70
  -6   1  -2   18.72    2.86
   6  -1   2   17.84    3.34
   6   1   2   19.59    3.46
   6   1   3   67.33    6.25
   6  -1   3   68.11    6.34
   6  -2  -6    2.06    1.13
  -6  -2   6    3.10    1.87
  -6  -2   5   18.04    3.68
   6  -2  -5   17.91    2.25
  -6  -2   5   20.81    3.52
  -6   2   4   95.62    6.02
  -6   2   4  106.95    7.56
  -6  -2   4  101.19    7.40
   6  -2  -4   90.25    4.16
  -6  -2   4  110.46    7.81
  -6   2   4   91.21    5.05
  -6  -2   4  101.24    8.14
  -6  -2   3    3.93    2.06
  -6   2   3    2.24    1.44
  -6  -2   3    1.13    1.03
  -6   2   3    3.76    1.30
  -6  -2   3    1.19    1.09
   6  -2  -3    2.20    0.61
  -6   2   3    3.08    1.74
  -6  -2   2    5.47    1.99
  -6   2   2    1.63    1.48
  -6  -2   2    1.09    1.49
  -6   2   2    4.21    1.43
  -6  -2   2    2.42    1.56
  -6  -2   1   32.72    4.36
  -6   2   1   28.38    3.85
  -6  -2   1   28.32    4.18
  -6   2   0   39.34    4.56
  -6  -2   0   39.66    4.58
  -6  -2   0   41.63    4.56
  -6   2  -1  139.29    8.43
  -6  -2  -1  140.92    8.72
   6  -2   1  120.43    3.91
  -6  -2  -1  130.99    7.78
   6  -2   1  121.10    7.99
   6   2   1  129.98    8.23
  -6  -2  -2   -0.89    1.28
   6  -2   2    0.59    1.32
   6   2   2   -0.59    1.20
  -6   2  -2   -0.58    1.49
  -6  -2  -2    0.60    1.34
   6  -3  -6   10.00    2.12
  -6   3   5   18.31    3.47
  -6  -3   5   22.50    3.84
   6  -3  -5   18.53    2.64
  -6  -3   5   25.92    4.47
  -6  -3   4   -0.75    1.19
  -6   3   4    1.74    1.39
  -6  -3   4   -0.58    1.50
  -6  -3   4   -0.67    1.21
   6  -3  -4   -0.28    0.63
  -6  -3   3    3.53    1.81
  -6   3   3    1.11    1.34
  -6  -3   3    3.34    1.75
  -6  -3   3    0.66    1.35
   6  -3  -3    1.65    0.74
  -6   3   2   99.70    7.09
  -6  -3   2   90.92    6.75
  -6   3   2   79.17    4.67
  -6  -3   2   92.67    7.49
   6  -3  -1   22.81    3.21
  -6  -3   1   20.32    3.48
  -6   3   1   24.30    3.62
  -6  -3   1   22.01    3.45
  -6  -3   1   26.24    4.15
  -6  -3   0    8.82    2.46
  -6   3   0    8.47    2.36
  -6  -3   0   14.25    2.99
  -6  -3   0   17.26    3.50
  -6  -3  -1    9.26    2.48
  -6   3  -1   13.59    2.84
  -6  -3  -1   10.24    2.79
   6  -3   1   14.51    1.94
  -6  -3  -2    5.82    2.07
   6  -3   2    7.00    2.31
   6   3   2    7.00    2.25
  -6   4   5    4.79    2.24
  -6  -4   5   11.91    3.02
   6  -4  -5   10.16    2.09
  -6   4   4   31.27    4.18
  -6  -4   4   31.85    4.43
   6  -4  -4   35.82    3.59
  -6  -4   3   -0.75    1.37
  -6   4   3    0.54    1.21
  -6  -4   3   -1.08    1.56
  -6  -4   3    0.72    1.31
  -6  -4   2    1.37    1.52
  -6   4   2    0.53    1.17
  -6  -4   2    1.06    1.79
  -6  -4   2   -1.44    1.60
  -6  -4   1    8.71    2.59
  -6   4   1   13.34    2.72
  -6  -4   1    9.98    2.79
  -6  -4   1    6.46    2.35
  -6  -4   0   13.11    2.89
   6  -4   0   20.93    2.92
  -6   4   0   17.03    3.22
  -6  -4   0   15.60    3.17
  -6  -4   0   17.23    3.52
  -6   4  -1   59.54    5.54
  -6  -4  -1   40.84    4.94
   6  -4   2   -0.57    1.26
   6   4   2    0.57    1.37
  -6   5   4    2.17    1.78
  -6  -5   4   -0.54    2.31
  -6   5   3    2.07    1.49
  -6  -5   3    2.59    1.89
  -6   5   2   27.34    3.79
  -6  -5   2   26.14    3.89
  -6   5   1    6.33    2.13
  -6  -5   1    5.53    2.51
  -6   5   0   -0.49    1.53
  -6  -5   0    0.51    1.92
  -6   6   2    0.91    1.60
  -6   6   1   -0.45    1.47
  -7   0   4    2.04    1.74
  -7   0   3   18.30    3.70
  -7   0   3   22.74    3.60
  -7   0   2    1.26    1.51
  -7   0   2    4.44    2.16
  -7   0   2    1.66    1.42
  -7   0   1   77.33    6.74
  -7   0   1   77.97    6.65
  -7   0   1   82.35    6.77
  -7   0   0    2.51    1.83
  -7  -1   5   70.85    6.35
  -7  -1   4    3.55    1.94
  -7  -1   3   20.39    3.89
  -7   1   3   20.57    3.72
  -7   1   3   13.53    2.63
  -7  -1   3   22.45    3.83
  -7   1   2   56.83    5.79
  -7   1   2   46.16    5.36
  -7  -1   2   50.73    5.61
  -7   1   2   55.34    5.18
  -7  -1   2   49.93    5.47
  -7  -1   2   53.81    5.93
  -7  -1   1   27.99    4.29
  -7   1   1   23.77    3.71
  -7   1   1   20.04    3.70
  -7  -1   1   21.38    3.80
  -7  -1   1   19.09    3.79
  -7  -1   0   59.96    5.70
  -7  -2   4   -0.67    1.83
  -7  -2   3   17.09    3.52
  -7  -2   2    4.06    2.13
  -7   2   2    2.47    1.45
  -7  -2   2    0.70    1.55
  -7  -2   1   60.98    6.45
  -7  -2   1   60.78    6.18
  -7  -2   0    1.77    1.61
  -7  -3   1   13.74    3.37
  -7  -3   0   30.30    4.58
   0   0   0    0.00    0.00
TITL exp_120 in P2(1)/m
REM P2(1)/m (#11 in standard setting)
CELL 0.71073   5.611254   6.436994   7.092312  90.0000 100.3253  90.0000
ZERR    1.00   0.000333   0.000566   0.000440   0.0000   0.0060   0.0000
LATT  1
SYMM -x, y+1/2,-z
SFAC C H N O
UNIT 11.00 10.00 1.00 1.00
TREF
HKLF 4
END
_computing_structure_solution     'SHELXT 2018/2 (Sheldrick, 2018)'
;
_shelx_hkl_checksum     48484
_shelx_res_file
;
TITL exp_120_a.res in P2(1)/m
    shelx.res
    created by SHELXL-2018/3 at 17:42:38 on 17-Oct-2021
CELL  0.71073   5.6113   6.4370   7.0923   90.000  100.325   90.000
ZERR     2.00   0.0003   0.0006   0.0004    0.000    0.006    0.000
LATT   1
SYMM  - X, 1/2 + Y, - Z
SFAC  C    H    N    S
UNIT  8 8 4 2
MERG   2
OMIT     0.00  53.00
EQIV $1 x-1, y, z-1
HTAB C5 S2_$1
EQIV $2 x, y, z-1
HTAB C6 S2_$2
EQIV $3 x-1, y, z
HTAB C3 S2_$3
EQIV $4 x+1, y, z
HTAB N1 N4_$4
HTAB C5 S2_$1
HTAB C6 S2_$2
HTAB C3 S2_$3
HTAB N1 N4_$4
FMAP   2
PLAN    2
ACTA
BOND
BOND   $H
CONF
LIST   4
L.S.   5
TEMP  -123.15
WGHT    0.041100    0.076700
FVAR       1.33874
S2    4    0.963924    0.750000    0.805054    10.50000    0.02896    0.09497 =
         0.03004    0.00000    0.00256    0.00000
N1    3    0.846551    0.750000    0.424248    10.50000    0.01848    0.05607 =
         0.03272    0.00000    0.00743    0.00000
N4    3    0.360879    0.750000    0.419136    10.50000    0.02155    0.04950 =
         0.04087    0.00000    0.00693    0.00000
C3    1    0.513244    0.750000    0.580246    10.50000    0.02172    0.04360 =
         0.03714    0.00000    0.01082    0.00000
C2    1    0.772177    0.750000    0.595570    10.50000    0.02310    0.04142 =
         0.03264    0.00000    0.00760    0.00000
C6    1    0.690949    0.750000    0.254374    10.50000    0.03012    0.06722 =
         0.02925    0.00000    0.00853    0.00000
C5    1    0.450621    0.750000    0.252314    10.50000    0.02701    0.06930 =
         0.03227    0.00000   -0.00078    0.00000
H5    2    0.354913    0.750000    0.142937    10.50000    0.05091
H6    2    0.742587    0.750000    0.141508    10.50000    0.04726
H3    2    0.457851    0.750000    0.704479    10.50000    0.03712
H1    2    0.998594    0.750000    0.425669    10.50000    0.06936
HKLF 4
REM  exp_120_a.res in P2(1)/m
REM wR2 = 0.0875, GooF = S = 1.125, Restrained GooF = 1.125 for all data
REM R1 = 0.0312 for 496 Fo > 4sig(Fo) and 0.0390 for all 562 data
REM 55 parameters refined using 0 restraints
END
WGHT      0.0412      0.0766
REM Highest difference peak  0.236,  deepest hole -0.190,  1-sigma level  0.051
Q1    1   0.6261  0.7500  0.5866  10.50000  0.05    0.24
Q2    1   0.8472  0.8108  0.7076  11.00000  0.05    0.18
;
_shelx_res_checksum     41425
