# Supplementary material for: Pyrazine-2(1H)-thione
Source: IUCrdata. 2021 Oct 29;6(Pt 10):x211102. doi: 10.1107/S2414314621011020 (PMC9462301; doi:10.1107/S2414314621011020)
Supplement: Supplementary file 2 [file x-06-x211102-Isup2.hkl]

data_I                                                                          
_shelx_title ' exp_120_a.res in P2(1)/m'                                        
_shelx_refln_list_code          4                                               
_shelx_F_calc_maximum       75.63                                               
_exptl_crystal_F_000       116.00                                               
_reflns_d_resolution_high  0.7972                                               
                                                                                
loop_                                                                           
 _space_group_symop_operation_xyz                                               
 'x, y, z'                                                                      
 '-x, y+1/2, -z'                                                                
 '-x, -y, -z'                                                                   
 'x, -y-1/2, z'                                                                 
                                                                                
_cell_length_a     5.6113                                                       
_cell_length_b     6.4370                                                       
_cell_length_c     7.0923                                                       
_cell_angle_alpha  90.000                                                       
_cell_angle_beta  100.325                                                       
_cell_angle_gamma  90.000                                                       
                                                                                
_shelx_F_squared_multiplier     1.000                                           
                                                                                
loop_                                                                           
 _refln_index_h                                                                 
 _refln_index_k                                                                 
 _refln_index_l                                                                 
 _refln_F_squared_calc                                                          
 _refln_F_squared_meas                                                          
 _refln_F_squared_sigma                                                         
 _refln_observed_status                                                         
   1   0   0         12.15          3.02         0.27 o                         
   2   0   0        261.71        239.72         5.35 o                         
   3   0   0         53.55         44.84         2.48 o                         
   4   0   0         64.81         64.20         1.67 o                         
   5   0   0          6.24          7.52         0.83 o                         
   6   0   0         31.22         29.33         2.78 o                         
   1   1   0        484.25        483.04         3.04 o                         
   2   1   0        714.71        778.84         5.02 o                         
   3   1   0          2.01          2.87         0.31 o                         
   4   1   0         68.98         64.20         1.10 o                         
   5   1   0         62.60         61.40         1.76 o                         
   6   1   0         18.90         17.84         1.25 o                         
   0   2   0       5719.43       5563.15        29.62 o                         
   1   2   0          7.08          7.47         0.23 o                         
   2   2   0        136.58        124.43         1.26 o                         
   3   2   0         29.90         26.46         0.97 o                         
   4   2   0         43.74         44.81         1.26 o                         
   5   2   0          3.82          4.36         0.37 o                         
   6   2   0         23.12         22.45         1.47 o                         
   1   3   0        122.75        121.53         1.03 o                         
   2   3   0        235.02        234.88         2.32 o                         
   3   3   0          1.20          1.23         0.27 o                         
   4   3   0         25.96         25.23         0.78 o                         
   5   3   0         29.81         27.04         1.01 o                         
   6   3   0          6.99          6.79         1.15 o                         
   0   4   0        992.23        988.64         7.70 o                         
   1   4   0          1.15          0.97         0.20 o                         
   2   4   0         28.68         28.91         0.65 o                         
   3   4   0          5.00          4.78         0.41 o                         
   4   4   0         14.83         16.03         0.72 o                         
   5   4   0          0.84          0.97         0.34 o                         
   6   4   0          9.80          9.60         0.78 o                         
   1   5   0         22.32         22.22         0.85 o                         
   2   5   0         44.92         43.29         1.20 o                         
   3   5   0          1.23          1.14         0.25 o                         
   4   5   0          3.27          3.49         0.38 o                         
   5   5   0          7.48          7.03         0.56 o                         
   0   6   0        150.48        147.11         8.68 o                         
   1   6   0          0.12          0.00         0.25 o                         
   2   6   0          2.70          2.70         0.35 o                         
   3   6   0          0.03          0.18         0.25 o                         
   4   6   0          2.90          2.21         0.53 o                         
   1   7   0          3.84          2.94         0.53 o                         
   2   7   0          6.63          5.46         0.77 o                         
   3   7   0          0.88          0.40         0.33 o                         
   0   8   0         20.56         17.98         2.52 o                         
  -7   0   1         38.11         44.22         2.16 o                         
  -6   0   1         26.07         27.57         1.96 o                         
  -5   0   1        176.05        160.69         3.00 o                         
  -4   0   1         57.25         58.77         1.86 o                         
  -3   0   1        647.16        681.60        11.47 o                         
  -2   0   1         98.52         94.17         1.76 o                         
  -1   0   1        424.35        457.42         3.12 o                         
   0   0   1        989.22        489.41       491.13 o                         
   1   0   1        102.86        104.22         1.21 o                         
   2   0   1         38.72         37.34         0.71 o                         
   3   0   1         14.04         12.93         0.56 o                         
   4   0   1          0.13          0.63         0.23 o                         
   5   0   1        117.95        112.96         2.53 o                         
   6   0   1         99.16        107.02         2.53 o                         
  -6   1   1         26.10         22.62         1.27 o                         
  -5   1   1         15.59         13.92         0.81 o                         
  -4   1   1          9.30          7.68         0.59 o                         
  -3   1   1          1.08          1.96         0.22 o                         
  -2   1   1        959.49        974.79         6.26 o                         
  -1   1   1       1328.35       1323.50         9.39 o                         
   0   1   1         11.06         16.05         0.67 o                         
   1   1   1        502.84        514.27         3.35 o                         
   2   1   1         58.46         60.94         0.94 o                         
   3   1   1        146.51        150.87         1.98 o                         
   4   1   1        372.84        348.14         2.49 o                         
   5   1   1         29.34         30.44         0.84 o                         
   6   1   1         13.56         13.67         0.84 o                         
  -6   2   1         16.45         16.62         1.33 o                         
  -5   2   1        120.79        115.34         1.82 o                         
  -4   2   1         33.50         31.61         1.48 o                         
  -3   2   1        390.93        401.77         4.25 o                         
  -2   2   1         54.28         54.01         1.32 o                         
  -1   2   1        209.19        224.97         3.60 o                         
   0   2   1        465.22        486.62         3.66 o                         
   1   2   1         48.71         52.35         0.79 o                         
   2   2   1         23.08         19.03         2.55 o                         
   3   2   1          7.31          7.52         0.34 o                         
   4   2   1          0.05          0.10         0.12 o                         
   5   2   1         81.91         81.49         1.42 o                         
   6   2   1         70.86         70.90         1.89 o                         
  -6   3   1         14.66         12.87         0.88 o                         
  -5   3   1          9.26          7.36         0.63 o                         
  -4   3   1          4.01          3.48         0.34 o                         
  -3   3   1          1.18          1.85         0.26 o                         
  -2   3   1        317.84        319.48         2.43 o                         
  -1   3   1        346.18        350.10         2.58 o                         
   0   3   1          5.80          5.38         0.31 o                         
   1   3   1        133.60        103.87        13.65 o                         
   2   3   1         17.59         14.59         1.85 o                         
   3   3   1         58.98         60.79         0.90 o                         
   4   3   1        182.33        177.99         1.78 o                         
   5   3   1         10.92         10.67         0.46 o                         
   6   3   1          6.20          7.09         0.69 o                         
  -6   4   1          3.97          5.56         0.72 o                         
  -5   4   1         40.57         40.10         1.06 o                         
  -4   4   1          5.81          5.69         0.42 o                         
  -3   4   1        109.75        109.92         1.62 o                         
  -2   4   1         13.17         12.66         0.39 o                         
  -1   4   1         50.68         49.93         0.95 o                         
   0   4   1         98.53        106.24         1.73 o                         
   1   4   1         10.34         10.93         0.39 o                         
   2   4   1          6.93          7.21         0.43 o                         
   3   4   1          0.85          0.74         0.17 o                         
   4   4   1          0.01          0.23         0.18 o                         
   5   4   1         28.60         27.64         0.88 o                         
  -5   5   1          3.54          3.97         0.55 o                         
  -4   5   1          0.81          0.85         0.21 o                         
  -3   5   1          1.69          0.99         0.20 o                         
  -2   5   1         59.69         59.12         1.32 o                         
  -1   5   1         57.04         60.78         1.36 o                         
   0   5   1          1.53          1.80         0.33 o                         
   1   5   1         17.31         18.43         0.69 o                         
   2   5   1          1.39          0.91         0.25 o                         
   3   5   1         10.72         12.17         0.74 o                         
   4   5   1         51.50         49.73         1.61 o                         
   5   5   1          1.17          0.77         0.39 o                         
  -4   6   1          0.06          0.11         0.26 o                         
  -3   6   1         18.62         10.28         3.60 o                         
  -2   6   1          1.48          1.25         0.36 o                         
  -1   6   1         10.17          9.31         0.77 o                         
   0   6   1         22.59         23.17         1.00 o                         
   1   6   1          1.75          1.93         0.36 o                         
   2   6   1          1.71          2.18         0.36 o                         
   3   6   1          0.03          0.10         0.32 o                         
   4   6   1          0.05          0.59         0.43 o                         
  -3   7   1          1.33          0.86         0.42 o                         
  -2   7   1          8.06          8.33         0.80 o                         
  -1   7   1          6.92          6.73         0.84 o                         
   0   7   1          0.09          0.00         0.36 o                         
   1   7   1          0.69          0.61         0.31 o                         
   2   7   1          0.05          0.00         0.36 o                         
   3   7   1          0.85          1.85         0.73 o                         
   0   8   1          5.38          5.97         1.08 o                         
  -7   0   2          3.27          1.24         0.52 o                         
  -6   0   2          3.44          3.95         0.59 o                         
  -5   0   2          2.27          2.36         0.37 o                         
  -4   0   2          8.61          6.29         0.60 o                         
  -3   0   2         29.05         27.19         0.79 o                         
  -2   0   2          2.29          2.24         0.22 o                         
  -1   0   2        175.40        185.86         2.59 o                         
   0   0   2        315.67        338.51         3.13 o                         
   1   0   2         28.51         27.26         0.91 o                         
   2   0   2        776.20        773.98         5.13 o                         
   3   0   2        368.35        364.48         2.71 o                         
   4   0   2        146.95        145.62         2.04 o                         
   5   0   2          9.81         10.14         0.69 o                         
   6   0   2          0.60          0.00         0.32 o                         
  -6   1   2        102.50         98.93         3.46 o                         
  -5   1   2         41.20         43.87         1.17 o                         
  -4   1   2         97.16         96.05         1.28 o                         
  -3   1   2        230.62        222.68         2.16 o                         
  -2   1   2         41.99         41.01         0.88 o                         
  -1   1   2        587.24        604.27         4.39 o                         
   0   1   2        228.07        236.18         4.96 o                         
   1   1   2        195.18        193.25         1.99 o                         
   2   1   2         80.13         80.79         1.84 o                         
   3   1   2         56.04         57.47         1.09 o                         
   4   1   2        342.14        338.67         2.86 o                         
   5   1   2          1.10          0.47         0.18 o                         
   6   1   2         11.33         10.31         0.85 o                         
  -6   2   2          2.00          1.59         0.41 o                         
  -5   2   2          1.19          1.06         0.22 o                         
  -4   2   2          5.11          4.21         0.26 o                         
  -3   2   2         18.52         18.35         0.52 o                         
  -2   2   2          1.58          1.85         0.38 o                         
  -1   2   2        100.35        100.80         1.87 o                         
   0   2   2        140.86        142.17         1.92 o                         
   1   2   2         17.18         15.23         0.53 o                         
   2   2   2        462.81        468.61         3.57 o                         
   3   2   2        238.92        235.64         1.95 o                         
   4   2   2         97.14        102.50         1.21 o                         
   5   2   2          5.29          5.88         0.34 o                         
   6   2   2          0.11          0.00         0.33 o                         
  -6   3   2         51.25         49.38         2.18 o                         
  -5   3   2         16.23         17.60         0.66 o                         
  -4   3   2         35.57         38.55         0.81 o                         
  -3   3   2        100.40         98.06         1.61 o                         
  -2   3   2         12.41         10.65         0.96 o                         
  -1   3   2        171.05        163.57         3.00 o                         
   0   3   2         67.84         69.40         1.20 o                         
   1   3   2         63.46         61.66         0.98 o                         
   2   3   2         30.58         31.64         0.82 o                         
   3   3   2         27.13         29.90         0.75 o                         
   4   3   2        183.08        179.86         1.95 o                         
   5   3   2          1.31          0.96         0.26 o                         
  -6   4   2          0.32          0.22         0.41 o                         
  -5   4   2          0.09          0.00         0.17 o                         
  -4   4   2          1.09          1.37         0.16 o                         
  -3   4   2          5.80          7.22         0.45 o                         
  -2   4   2          0.84          0.68         0.26 o                         
  -1   4   2         30.01         32.97         1.32 o                         
   0   4   2         22.76         21.49         0.76 o                         
   1   4   2          3.52          3.21         0.27 o                         
   2   4   2        124.25        124.64         2.46 o                         
   3   4   2         74.26         75.65         1.32 o                         
   4   4   2         29.10         32.22         0.87 o                         
   5   4   2          0.53          0.29         0.24 o                         
  -5   5   2          2.34          2.51         0.48 o                         
  -4   5   2          4.03          4.46         0.46 o                         
  -3   5   2         24.21         24.46         0.85 o                         
  -2   5   2          0.96          0.91         0.16 o                         
  -1   5   2         27.77         25.18         0.80 o                         
   0   5   2          8.41          8.32         0.42 o                         
   1   5   2         11.99         11.08         0.45 o                         
   2   5   2          6.62          6.66         0.38 o                         
   3   5   2          8.60          9.21         0.70 o                         
   4   5   2         60.91         60.24         1.59 o                         
  -4   6   2          0.07          0.12         0.27 o                         
  -3   6   2          1.07          1.25         0.28 o                         
  -2   6   2          0.60          0.47         0.18 o                         
  -1   6   2          6.73          6.71         0.68 o                         
   0   6   2          1.28          0.53         0.35 o                         
   1   6   2          0.02          0.00         0.24 o                         
   2   6   2         19.39         20.78         0.88 o                         
   3   6   2         13.21         11.92         0.93 o                         
   4   6   2          4.17          4.88         0.84 o                         
  -3   7   2          3.99          3.12         0.56 o                         
  -2   7   2          0.03          0.00         0.32 o                         
  -1   7   2          2.80          2.77         0.51 o                         
   0   7   2          0.24          0.43         0.32 o                         
   1   7   2          1.70          1.51         0.38 o                         
   2   7   2          1.05          0.38         0.39 o                         
  -6   0   3          2.57          2.58         0.50 o                         
  -5   0   3         40.59         38.65         1.31 o                         
  -4   0   3          7.15          6.53         0.44 o                         
  -3   0   3        373.35        367.97         3.85 o                         
  -2   0   3        893.56        943.22         5.02 o                         
  -1   0   3         85.50         74.40         1.15 o                         
   0   0   3        303.64        313.86         4.28 o                         
   1   0   3        454.84        490.81         8.61 o                         
   2   0   3          2.10          5.48         0.58 o                         
   3   0   3          0.07          0.16         0.14 o                         
   4   0   3         32.11         33.07         1.20 o                         
   5   0   3          0.90          1.29         0.39 o                         
   6   0   3          2.89          1.74         1.10 o                         
  -6   1   3          3.62          3.85         0.43 o                         
  -5   1   3          0.07          0.11         0.13 o                         
  -4   1   3        241.38        232.23         2.16 o                         
  -3   1   3          0.63          0.53         0.12 o                         
  -2   1   3          8.67         10.70         0.32 o                         
  -1   1   3        302.68        330.06         3.34 o                         
   0   1   3         10.54         12.35         0.67 o                         
   1   1   3        425.11        448.77         6.20 o                         
   2   1   3         97.63         89.40         1.59 o                         
   3   1   3        206.27        202.80         5.11 o                         
   4   1   3          0.22          0.32         0.19 o                         
   5   1   3         92.28         90.14         2.26 o                         
   6   1   3         36.91         37.78         2.48 o                         
  -6   2   3          1.25          1.28         0.23 o                         
  -5   2   3         25.19         27.03         0.74 o                         
  -4   2   3          4.09          3.69         0.30 o                         
  -3   2   3        236.77        230.43         2.66 o                         
  -2   2   3        537.43        553.72         4.68 o                         
  -1   2   3         46.50         39.54         1.15 o                         
   0   2   3        169.13        162.32         3.31 o                         
   1   2   3        271.87        294.97         3.83 o                         
   2   2   3          1.41          2.91         0.28 o                         
   3   2   3          0.17          0.39         0.19 o                         
   4   2   3         22.00         22.43         0.82 o                         
   5   2   3          0.52          0.67         0.27 o                         
  -6   3   3          0.93          1.04         0.30 o                         
  -5   3   3          0.07          0.09         0.16 o                         
  -4   3   3        126.75        129.58         1.90 o                         
  -3   3   3          0.68          0.42         0.23 o                         
  -2   3   3          3.47          2.65         0.25 o                         
  -1   3   3        106.54        114.80         1.98 o                         
   0   3   3          2.79          2.30         0.40 o                         
   1   3   3        157.26        171.85         2.39 o                         
   2   3   3         37.85         37.84         0.93 o                         
   3   3   3         97.11        101.11         2.10 o                         
   4   3   3          1.71          1.45         0.27 o                         
   5   3   3         43.50         44.12         2.29 o                         
  -5   4   3          5.61          6.91         0.51 o                         
  -4   4   3          0.52          0.83         0.22 o                         
  -3   4   3         70.04         75.61         1.46 o                         
  -2   4   3        149.12        145.94         2.67 o                         
  -1   4   3          7.68          6.56         0.66 o                         
   0   4   3         38.73         36.74         1.35 o                         
   1   4   3         77.31         81.09         1.63 o                         
   2   4   3          0.79          0.70         0.21 o                         
   3   4   3          0.45          0.42         0.17 o                         
   4   4   3          7.39          8.40         0.47 o                         
   5   4   3          0.08          0.00         0.51 o                         
  -5   5   3          0.44          0.56         0.34 o                         
  -4   5   3         41.61         39.33         1.17 o                         
  -3   5   3          0.72          0.60         0.20 o                         
  -2   5   3          0.89          0.34         0.21 o                         
  -1   5   3         23.57         23.05         0.93 o                         
   0   5   3          0.01          0.06         0.12 o                         
   1   5   3         31.81         34.06         0.77 o                         
   2   5   3          6.22          6.85         0.43 o                         
   3   5   3         24.81         27.01         0.85 o                         
   4   5   3          3.57          3.43         0.37 o                         
  -4   6   3          0.01          0.16         0.22 o                         
  -3   6   3         11.44         11.85         0.62 o                         
  -2   6   3         25.26         16.45         4.45 o                         
  -1   6   3          0.04          0.02         0.18 o                         
   0   6   3          4.31          3.49         0.32 o                         
   1   6   3         14.25         13.83         0.47 o                         
   2   6   3          0.58          0.19         0.17 o                         
   3   6   3          0.44          0.53         0.23 o                         
  -2   7   3          0.18          0.06         0.37 o                         
  -1   7   3          3.98          3.67         0.66 o                         
   0   7   3          0.43          0.11         0.31 o                         
   1   7   3          4.04          4.33         0.62 o                         
   2   7   3          0.38          0.52         0.55 o                         
  -6   0   4         68.05         80.93         3.23 o                         
  -5   0   4        128.76        132.20         2.16 o                         
  -4   0   4         62.06         65.91         1.61 o                         
  -3   0   4          5.20          5.24         0.64 o                         
  -2   0   4         66.13         87.02         1.52 o                         
  -1   0   4         53.47         57.97         1.25 o                         
   0   0   4          2.44          2.16         0.70 o                         
   1   0   4         22.99         20.82         1.46 o                         
   2   0   4          9.23          7.71         0.82 o                         
   3   0   4         86.30         81.66         2.21 o                         
   4   0   4         79.35         81.63         2.93 o                         
   5   0   4         34.50         36.62         3.31 o                         
  -6   1   4          0.77          0.43         0.16 o                         
  -5   1   4          4.08          3.52         0.31 o                         
  -4   1   4        525.25        529.88         4.03 o                         
  -3   1   4         38.17         38.30         0.76 o                         
  -2   1   4        113.94        108.16         1.40 o                         
  -1   1   4        113.12         99.31         3.23 o                         
   0   1   4        112.74        106.96         1.85 o                         
   1   1   4         97.81         83.10         7.20 o                         
   2   1   4        215.68        216.62         3.00 o                         
   3   1   4         31.21         32.48         1.26 o                         
   4   1   4         16.28         16.17         0.70 o                         
   5   1   4         11.77         13.01         1.22 o                         
  -6   2   4         47.87         54.05         1.49 o                         
  -5   2   4         90.68         91.00         1.49 o                         
  -4   2   4         41.82         41.32         1.12 o                         
  -3   2   4          2.54          1.97         0.21 o                         
  -2   2   4         43.36         52.23         1.01 o                         
  -1   2   4         33.37         34.14         2.01 o                         
   0   2   4          1.04          0.99         0.18 o                         
   1   2   4         15.94         16.43         0.77 o                         
   2   2   4          5.48          4.80         0.40 o                         
   3   2   4         57.87         54.81         1.54 o                         
   4   2   4         52.17         52.48         1.55 o                         
   5   2   4         23.00         24.38         1.83 o                         
  -6   3   4          0.18          0.00         0.25 o                         
  -5   3   4          4.09          3.42         0.33 o                         
  -4   3   4        271.84        288.86         3.63 o                         
  -3   3   4         13.75         15.47         0.76 o                         
  -2   3   4         45.95         46.64         1.73 o                         
  -1   3   4         39.97         36.33         1.51 o                         
   0   3   4         48.52         53.68         1.77 o                         
   1   3   4         39.24         34.27         2.80 o                         
   2   3   4         97.83        100.41         1.55 o                         
   3   3   4         11.00         12.18         0.63 o                         
   4   3   4          8.41          8.67         0.68 o                         
   5   3   4          6.10          8.01         0.92 o                         
  -5   4   4         33.08         33.48         1.60 o                         
  -4   4   4         13.45         13.89         0.76 o                         
  -3   4   4          0.11          0.00         0.16 o                         
  -2   4   4         15.85         14.93         0.80 o                         
  -1   4   4         10.90          9.84         0.57 o                         
   0   4   4          0.02          0.07         0.17 o                         
   1   4   4          5.90          7.68         0.64 o                         
   2   4   4          0.97          0.56         0.21 o                         
   3   4   4         18.13         17.28         0.76 o                         
   4   4   4         14.84         15.87         1.19 o                         
  -5   5   4          3.06          1.68         0.51 o                         
  -4   5   4         83.34         89.04         1.76 o                         
  -3   5   4          1.41          1.17         0.29 o                         
  -2   5   4          8.00          9.06         0.54 o                         
  -1   5   4          4.61          3.52         0.42 o                         
   0   5   4         10.68         12.07         1.06 o                         
   1   5   4          6.71          5.23         0.41 o                         
   2   5   4         23.27         24.09         0.83 o                         
   3   5   4          0.91          0.91         0.30 o                         
  -4   6   4          2.31          1.37         0.43 o                         
  -3   6   4          0.15          0.00         0.39 o                         
  -2   6   4          4.67          5.08         0.53 o                         
  -1   6   4          2.57          2.17         0.44 o                         
   0   6   4          0.15          0.17         0.19 o                         
   1   6   4          1.46          1.60         0.28 o                         
   2   6   4          0.00          0.00         0.22 o                         
  -2   7   4          0.52          0.00         1.02 o                         
  -1   7   4          0.02          0.18         0.26 o                         
   0   7   4          1.25          1.29         0.32 o                         
  -6   0   5         12.55         13.43         1.09 o                         
  -5   0   5         36.12         33.96         1.28 o                         
  -4   0   5          2.09          1.42         0.34 o                         
  -3   0   5         41.99         42.11         1.41 o                         
  -2   0   5         14.44         14.25         0.64 o                         
  -1   0   5         62.43         61.00         1.59 o                         
   0   0   5        502.90        516.79         5.93 o                         
   1   0   5        146.63        136.24         3.35 o                         
   2   0   5        131.93        131.66         2.40 o                         
   3   0   5          6.88          9.66         1.38 o                         
   4   0   5         56.43         67.96         3.72 o                         
   5   0   5          1.25          1.40         0.95 o                         
  -6   1   5         26.22         24.77         1.09 o                         
  -5   1   5         68.43         67.41         1.39 o                         
  -4   1   5          0.56          0.21         0.17 o                         
  -3   1   5         50.23         51.17         1.20 o                         
  -2   1   5         95.24         97.83         1.45 o                         
  -1   1   5         33.37         33.57         1.27 o                         
   0   1   5         95.07         97.01         1.77 o                         
   1   1   5         24.83         23.80         1.01 o                         
   2   1   5         68.82         60.03         1.03 o                         
   3   1   5          3.01          3.08         0.30 o                         
   4   1   5         13.82         13.64         1.09 o                         
  -6   2   5          9.71         10.42         0.94 o                         
  -5   2   5         25.99         25.04         1.08 o                         
  -4   2   5          1.39          1.24         0.19 o                         
  -3   2   5         26.28         27.80         0.99 o                         
  -2   2   5          8.06          8.33         0.46 o                         
  -1   2   5         37.97         36.43         1.29 o                         
   0   2   5        339.78        347.84         3.12 o                         
   1   2   5         92.70         84.95         4.39 o                         
   2   2   5         87.52         88.89         1.75 o                         
   3   2   5          3.35          4.91         0.48 o                         
   4   2   5         39.52         43.77         1.70 o                         
  -5   3   5         34.89         33.95         1.91 o                         
  -4   3   5          1.91          1.46         0.29 o                         
  -3   3   5         21.19         22.19         0.95 o                         
  -2   3   5         41.77         39.94         1.11 o                         
  -1   3   5         16.19         15.43         0.89 o                         
   0   3   5         43.17         45.05         1.78 o                         
   1   3   5         12.80         11.88         0.96 o                         
   2   3   5         36.14         35.74         1.00 o                         
   3   3   5          0.54          0.44         0.24 o                         
   4   3   5          5.79          5.92         0.80 o                         
  -5   4   5         10.07         12.20         1.37 o                         
  -4   4   5          0.43          0.75         0.42 o                         
  -3   4   5          6.26          8.70         0.91 o                         
  -2   4   5          1.00          1.52         0.34 o                         
  -1   4   5          8.30          9.12         0.78 o                         
   0   4   5        117.76        121.54         3.29 o                         
   1   4   5         23.90         24.56         0.88 o                         
   2   4   5         26.41         28.85         0.97 o                         
   3   4   5          0.14          0.27         0.28 o                         
  -4   5   5          3.13          3.47         0.48 o                         
  -3   5   5          3.78          4.96         0.93 o                         
  -2   5   5          9.19          9.40         1.41 o                         
  -1   5   5          4.69          5.41         0.84 o                         
   0   5   5         10.75          7.21         1.54 o                         
   1   5   5          3.99          3.99         0.41 o                         
   2   5   5         11.37         12.48         0.66 o                         
   3   5   5          0.04          0.00         0.36 o                         
  -3   6   5          0.41          0.00         0.47 o                         
  -2   6   5          0.04          0.30         0.53 o                         
  -1   6   5          0.43          1.11         0.48 o                         
   0   6   5         25.47         25.38         1.02 o                         
   1   6   5          2.28          2.12         0.39 o                         
  -5   0   6         52.33         55.63         2.13 o                         
  -4   0   6         36.55         35.75         1.62 o                         
  -3   0   6         83.59         84.30         2.32 o                         
  -2   0   6         99.34         95.46         1.76 o                         
  -1   0   6        182.50        181.43         2.78 o                         
   0   0   6         82.64         83.03         2.25 o                         
   1   0   6         28.22         29.71         1.91 o                         
   2   0   6          0.03          0.00         0.23 o                         
   3   0   6          2.15          2.08         0.69 o                         
   4   0   6          5.17          3.75         0.92 o                         
  -5   1   6          0.00          0.00         0.42 o                         
  -4   1   6          0.38          0.38         0.26 o                         
  -3   1   6          1.42          0.77         0.22 o                         
  -2   1   6         60.49         58.22         1.19 o                         
  -1   1   6        136.23        139.77         1.77 o                         
   0   1   6        113.38        112.01         3.29 o                         
   1   1   6         29.87         27.33         1.41 o                         
   2   1   6          8.09          9.70         0.46 o                         
   3   1   6         90.12         86.07         2.42 o                         
   4   1   6         21.96         21.58         1.50 o                         
  -5   2   6         35.83         36.34         1.55 o                         
  -4   2   6         22.70         23.90         1.09 o                         
  -3   2   6         56.78         56.40         1.43 o                         
  -2   2   6         67.25         65.82         1.30 o                         
  -1   2   6        127.89        125.53         2.10 o                         
   0   2   6         64.92         65.22         1.79 o                         
   1   2   6         19.96         18.10         1.16 o                         
   2   2   6          0.02          0.30         0.20 o                         
   3   2   6          2.00          1.79         0.47 o                         
  -5   3   6          0.07          0.00         0.41 o                         
  -4   3   6          0.05          0.29         0.34 o                         
  -3   3   6          1.56          0.62         0.32 o                         
  -2   3   6         28.20         29.85         1.19 o                         
  -1   3   6         65.84         66.62         2.02 o                         
   0   3   6         51.95         52.47         1.73 o                         
   1   3   6         10.79          9.89         0.93 o                         
   2   3   6          1.77          2.04         0.38 o                         
   3   3   6         43.63         44.56         2.08 o                         
  -4   4   6          5.09          4.93         0.65 o                         
  -3   4   6         18.44         15.55         1.23 o                         
  -2   4   6         21.84         21.88         1.46 o                         
  -1   4   6         47.15         48.73         1.97 o                         
   0   4   6         34.16         32.99         1.37 o                         
   1   4   6          7.38          8.04         0.59 o                         
   2   4   6          0.01          0.00         0.29 o                         
  -3   5   6          1.26          0.45         0.39 o                         
  -2   5   6          6.72          7.60         0.92 o                         
  -1   5   6         17.15         17.50         0.84 o                         
   0   5   6         11.80         13.53         1.17 o                         
   1   5   6          1.09          1.09         0.29 o                         
  -5   0   7          1.01          1.61         0.55 o                         
  -4   0   7         15.39         15.67         1.17 o                         
  -3   0   7         12.29         11.35         1.00 o                         
  -2   0   7          3.83          3.52         0.41 o                         
  -1   0   7         37.13         33.41         1.31 o                         
   0   0   7          2.48          0.94         0.70 o                         
   1   0   7         46.79         42.36         3.51 o                         
   2   0   7         47.88         50.31         1.92 o                         
   3   0   7         34.61         38.83         2.49 o                         
  -5   1   7          5.28          4.90         0.92 o                         
  -4   1   7         30.34         29.55         1.19 o                         
  -3   1   7         93.84         89.55         1.58 o                         
  -2   1   7         16.54         18.44         0.73 o                         
  -1   1   7          7.75          7.94         0.46 o                         
   0   1   7         65.34         63.29         1.95 o                         
   1   1   7         12.43         11.41         1.03 o                         
   2   1   7         32.62         30.28         1.20 o                         
   3   1   7          1.64          2.97         0.70 o                         
  -4   2   7         11.57         12.01         0.91 o                         
  -3   2   7          9.15          8.72         0.65 o                         
  -2   2   7          2.49          2.02         0.29 o                         
  -1   2   7         27.04         25.56         1.08 o                         
   0   2   7          2.91          2.18         0.38 o                         
   1   2   7         31.29         28.56         1.19 o                         
   2   2   7         32.21         35.28         1.46 o                         
  -4   3   7         13.03         14.83         1.24 o                         
  -3   3   7         46.67         47.06         1.53 o                         
  -2   3   7          6.01          7.26         0.72 o                         
  -1   3   7          2.29          1.68         0.45 o                         
   0   3   7         29.19         26.45         1.54 o                         
   1   3   7          5.59          5.77         0.76 o                         
   2   3   7         17.57         17.53         0.99 o                         
  -3   4   7          3.89          4.27         0.81 o                         
  -2   4   7          0.68          0.74         0.26 o                         
  -1   4   7         11.06         10.80         2.68 o                         
   0   4   7          3.31          3.65         0.79 o                         
   1   4   7          9.42          8.62         0.77 o                         
  -4   0   8          9.98          9.10         1.27 o                         
  -3   0   8         12.82         13.04         2.20 o                         
  -2   0   8         64.37         64.85         1.80 o                         
  -1   0   8         36.93         35.12         1.65 o                         
   0   0   8         28.84         27.93         3.17 o                         
   1   0   8         47.66         54.17         4.29 o                         
  -4   1   8          5.66          6.63         0.72 o                         
  -3   1   8          2.37          2.33         0.42 o                         
  -2   1   8          8.04          9.21         0.63 o                         
  -1   1   8          3.85          2.83         0.27 o                         
   0   1   8          4.84          3.77         0.85 o                         
   1   1   8          8.31          9.71         1.02 o                         
  -3   2   8          8.09          9.05         0.75 o                         
  -2   2   8         44.85         45.22         1.91 o                         
  -1   2   8         23.38         23.46         1.05 o                         
   0   2   8         19.56         16.83         2.03 o                         
   1   2   8         33.27         34.59         1.39 o                         
  -2   3   8          4.49          4.58         0.76 o                         
  -1   3   8          2.08          3.36         0.72 o                         
   0   3   8          1.85          0.81         0.57 o                         
                                                                                
